# Supplementary material for: Septo-dentate gyrus cholinergic circuits modulate function and morphogenesis of adult neural stem cells through granule cell intermediaries
Source: Proc Natl Acad Sci U S A. 2024 Sep 23;121(40):e2405117121. doi: 10.1073/pnas.2405117121 (PMC11459179; doi:10.1073/pnas.2405117121)
Supplement: Supplementary file 2 — Dataset S01 (XLSX) [file pnas.2405117121.sd01.xlsx]

## Sheet: Supplemental Table 1 DEGs Luis 
	gene	p_val	avg_diff	pct.1	pct.2	p_val_adj	cluster_number	cluster_name	analysis_method
1	Malat1	1.7e-27	-0.742004	0.179	0.375	6.73e-23	0	DG-Kcnip4 GC	wrs_2
3	Tenm2	5.61e-18	0.403419	0.683	0.494	2.21e-13	0	DG-Kcnip4 GC	wrs_2
4	Tenm4	1.76e-11	0.353218	0.274	0.167	6.96e-07	0	DG-Kcnip4 GC	wrs_2
5	Cdh13	1.81e-10	0.348164	0.543	0.394	7.13e-06	0	DG-Kcnip4 GC	wrs_2
6	Epha7	1.06e-09	-0.37208	0.3	0.412	4.17e-05	0	DG-Kcnip4 GC	wrs_2
7	Kcnk13	2.1e-09	0.50002	0.103	0.032	8.29e-05	0	DG-Kcnip4 GC	wrs_2
8	Car10	2.61e-09	0.328779	0.579	0.467	0.000102879	0	DG-Kcnip4 GC	wrs_2
9	Kcnt2	2.16e-08	-0.372961	0.343	0.452	0.000852445	0	DG-Kcnip4 GC	wrs_2
10	Rasal2	3.55e-07	-0.297732	0.407	0.49	0.0140187	0	DG-Kcnip4 GC	wrs_2
11	Cntn4	4.02e-07	0.247321	0.226	0.134	0.0158649	0	DG-Kcnip4 GC	wrs_2
12	Epha5	4.89e-07	-0.299737	0.168	0.247	0.0193073	0	DG-Kcnip4 GC	wrs_2
13	St6galnac3	1.18e-06	0.28163	0.672	0.575	0.0466807	0	DG-Kcnip4 GC	wrs_2
14	Nrxn3	1.64e-06	0.242628	0.169	0.114	0.064805	0	DG-Kcnip4 GC	wrs_2
15	Cadm2	2.05e-06	-0.281004	0.367	0.48	0.0810316	0	DG-Kcnip4 GC	wrs_2
16	Dcc	2.26e-06	0.294588	0.461	0.342	0.0890134	0	DG-Kcnip4 GC	wrs_2
17	Engase	3.24e-06	-0.277292	0.051	0.111	0.127835	0	DG-Kcnip4 GC	wrs_2
18	Itpr1	3.83e-06	-0.325242	0.437	0.519	0.151149	0	DG-Kcnip4 GC	wrs_2
19	Pde1a	4.24e-06	0.289434	0.35	0.243	0.167462	0	DG-Kcnip4 GC	wrs_2
20	Ptprd	6.07e-06	0.213629	0.634	0.556	0.239717	0	DG-Kcnip4 GC	wrs_2
21	Edil3	7.31e-06	0.289503	0.603	0.496	0.288554	0	DG-Kcnip4 GC	wrs_2
22	Csmd2	8.78e-06	0.227489	0.554	0.469	0.346422	0	DG-Kcnip4 GC	wrs_2
23	Pex5l	9.61e-06	0.2234	0.471	0.363	0.379388	0	DG-Kcnip4 GC	wrs_2
24	Rian	3.28e-05	0.231379	0.269	0.178	1	0	DG-Kcnip4 GC	wrs_2
25	Adcy1	3.59e-05	-0.210882	0.431	0.512	1	0	DG-Kcnip4 GC	wrs_2
26	Mkx	3.72e-05	-0.208256	0.331	0.419	1	0	DG-Kcnip4 GC	wrs_2
27	Cacna1c	5.3e-05	0.192189	0.607	0.53	1	0	DG-Kcnip4 GC	wrs_2
28	Adarb2	6.69e-05	-0.131162	0.424	0.519	1	0	DG-Kcnip4 GC	wrs_2
29	Kalrn	6.84e-05	-0.182344	0.574	0.65	1	0	DG-Kcnip4 GC	wrs_2
30	Fkbp6	7.01e-05	-0.29298	0.07	0.126	1	0	DG-Kcnip4 GC	wrs_2
31	Lrrtm4	7.04e-05	-0.166958	0.554	0.64	1	0	DG-Kcnip4 GC	wrs_2
32	Dgkh	7.7e-05	-0.17048	0.58	0.664	1	0	DG-Kcnip4 GC	wrs_2
33	Grip1	9.11e-05	0.0805643	0.136	0.094	1	0	DG-Kcnip4 GC	wrs_2
34	Thsd7b	9.39e-05	0.212637	0.353	0.264	1	0	DG-Kcnip4 GC	wrs_2
35	Negr1	0.000110618	0.171704	0.737	0.675	1	0	DG-Kcnip4 GC	wrs_2
36	Cdh8	0.000133857	-0.201937	0.373	0.455	1	0	DG-Kcnip4 GC	wrs_2
37	Trhr	0.000134323	0.322051	0.132	0.079	1	0	DG-Kcnip4 GC	wrs_2
38	Sema6d	0.000186207	-0.212688	0.235	0.308	1	0	DG-Kcnip4 GC	wrs_2
39	Ptprj	0.000192018	-0.210441	0.377	0.464	1	0	DG-Kcnip4 GC	wrs_2
40	Ube2e2	0.000204063	-0.243198	0.47	0.535	1	0	DG-Kcnip4 GC	wrs_2
41	Dsp	0.000270353	-0.239398	0.106	0.165	1	0	DG-Kcnip4 GC	wrs_2
42	Gm41361	0.000284378	0.261034	0.127	0.075	1	0	DG-Kcnip4 GC	wrs_2
43	Atp2b4	0.000286198	0.233898	0.227	0.16	1	0	DG-Kcnip4 GC	wrs_2
44	Stk32b	0.000288408	0.339347	0.105	0.059	1	0	DG-Kcnip4 GC	wrs_2
45	Mast4	0.000289026	-0.259446	0.278	0.336	1	0	DG-Kcnip4 GC	wrs_2
46	Stxbp6	0.000391179	-0.203647	0.474	0.544	1	0	DG-Kcnip4 GC	wrs_2
47	Fbxo10	0.000396342	0.239416	0.204	0.141	1	0	DG-Kcnip4 GC	wrs_2
48	Syne1	0.000455166	-0.187997	0.417	0.49	1	0	DG-Kcnip4 GC	wrs_2
49	Zbtb20	0.000600584	-0.14169	0.523	0.594	1	0	DG-Kcnip4 GC	wrs_2
50	Col25a1	0.000619698	0.175338	0.434	0.355	1	0	DG-Kcnip4 GC	wrs_2
51	Sh3kbp1	0.000636465	-0.171106	0.204	0.277	1	0	DG-Kcnip4 GC	wrs_2
52	6530403H02Rik	0.000653019	0.227349	0.413	0.337	1	0	DG-Kcnip4 GC	wrs_2
53	Ppp3ca	0.000672554	-0.156433	0.527	0.604	1	0	DG-Kcnip4 GC	wrs_2
54	Fxr1	0.000683377	-0.222977	0.141	0.204	1	0	DG-Kcnip4 GC	wrs_2
55	Itgb1	0.000802305	-0.196928	0.074	0.121	1	0	DG-Kcnip4 GC	wrs_2
56	Nectin1	0.000803591	0.252716	0.128	0.079	1	0	DG-Kcnip4 GC	wrs_2
57	Camk2a	0.000809076	-0.15563	0.417	0.479	1	0	DG-Kcnip4 GC	wrs_2
58	Lct	0.00082325	-0.21815	0.065	0.11	1	0	DG-Kcnip4 GC	wrs_2
59	Abhd6	0.00092829	0.18012	0.287	0.215	1	0	DG-Kcnip4 GC	wrs_2
60	Kcnma1	0.00100777	0.206995	0.473	0.419	1	0	DG-Kcnip4 GC	wrs_2
61	Supv3l1	0.00119843	0.226345	0.112	0.068	1	0	DG-Kcnip4 GC	wrs_2
62	Xkr6	0.00133318	-0.259573	0.376	0.435	1	0	DG-Kcnip4 GC	wrs_2
63	Atxn7	0.00137754	0.257155	0.227	0.169	1	0	DG-Kcnip4 GC	wrs_2
64	Nrcam	0.00141666	-0.199073	0.429	0.497	1	0	DG-Kcnip4 GC	wrs_2
65	Tnrc6c	0.00143668	0.191052	0.53	0.495	1	0	DG-Kcnip4 GC	wrs_2
66	Mrtfb	0.00144568	0.158468	0.461	0.372	1	0	DG-Kcnip4 GC	wrs_2
67	Epb41l4b	0.00149875	0.197435	0.228	0.169	1	0	DG-Kcnip4 GC	wrs_2
68	Shisa7	0.00154756	0.210033	0.125	0.081	1	0	DG-Kcnip4 GC	wrs_2
69	Grm1	0.00155912	-0.204192	0.441	0.518	1	0	DG-Kcnip4 GC	wrs_2
70	Polq	0.0017469	-0.201651	0.072	0.115	1	0	DG-Kcnip4 GC	wrs_2
71	Stau1	0.00176762	0.23039	0.144	0.096	1	0	DG-Kcnip4 GC	wrs_2
72	Phf3	0.00178363	0.236843	0.277	0.213	1	0	DG-Kcnip4 GC	wrs_2
73	Sema5a	0.00179898	-0.148942	0.448	0.511	1	0	DG-Kcnip4 GC	wrs_2
74	Arih2	0.0018405	-0.175509	0.101	0.152	1	0	DG-Kcnip4 GC	wrs_2
75	Zeb1	0.00203035	0.189091	0.41	0.339	1	0	DG-Kcnip4 GC	wrs_2
76	Epha4	0.00237494	-0.196801	0.333	0.412	1	0	DG-Kcnip4 GC	wrs_2
77	Spag9	0.00266549	0.230051	0.41	0.335	1	0	DG-Kcnip4 GC	wrs_2
78	Tenm1	0.00294976	0.200339	0.527	0.485	1	0	DG-Kcnip4 GC	wrs_2
79	Taf1b	0.00314125	-0.168607	0.114	0.163	1	0	DG-Kcnip4 GC	wrs_2
80	Gm4924	0.00314834	0.203016	0.103	0.064	1	0	DG-Kcnip4 GC	wrs_2
81	Gfra1	0.0032385	0.173399	0.463	0.409	1	0	DG-Kcnip4 GC	wrs_2
82	Opcml	0.00326307	-0.163888	0.176	0.23	1	0	DG-Kcnip4 GC	wrs_2
83	Foxn2	0.00326795	-0.208834	0.129	0.178	1	0	DG-Kcnip4 GC	wrs_2
84	Sptbn2	0.00342083	0.166568	0.22	0.165	1	0	DG-Kcnip4 GC	wrs_2
85	Cacng3	0.00350032	0.161694	0.345	0.285	1	0	DG-Kcnip4 GC	wrs_2
86	Gm37899	0.00362324	0.171263	0.107	0.068	1	0	DG-Kcnip4 GC	wrs_2
87	Fat3	0.00375261	-0.193132	0.217	0.27	1	0	DG-Kcnip4 GC	wrs_2
88	Zfhx4	0.00380117	-0.211098	0.16	0.212	1	0	DG-Kcnip4 GC	wrs_2
89	Frmd4a	0.00383106	0.163019	0.556	0.495	1	0	DG-Kcnip4 GC	wrs_2
90	Vash1	0.00386674	-0.208007	0.072	0.111	1	0	DG-Kcnip4 GC	wrs_2
91	Dagla	0.0039471	-0.185497	0.231	0.288	1	0	DG-Kcnip4 GC	wrs_2
92	Atp2c1	0.00395928	-0.197479	0.324	0.381	1	0	DG-Kcnip4 GC	wrs_2
93	Syndig1	0.00398224	-0.16308	0.094	0.129	1	0	DG-Kcnip4 GC	wrs_2
94	Npas3	0.00414634	0.128465	0.104	0.065	1	0	DG-Kcnip4 GC	wrs_2
95	Tspan13	0.00433025	0.179635	0.273	0.216	1	0	DG-Kcnip4 GC	wrs_2
96	Nup93	0.00447128	-0.165845	0.222	0.278	1	0	DG-Kcnip4 GC	wrs_2
97	Trpm3	0.0045746	0.122266	0.754	0.708	1	0	DG-Kcnip4 GC	wrs_2
98	Foxo3	0.00465917	-0.197619	0.108	0.153	1	0	DG-Kcnip4 GC	wrs_2
99	Tmem260	0.0047283	0.210647	0.172	0.125	1	0	DG-Kcnip4 GC	wrs_2
100	Syt17	0.00484725	0.136838	0.468	0.403	1	0	DG-Kcnip4 GC	wrs_2
101	3110039M20Rik	0.00507442	-0.181021	0.081	0.121	1	0	DG-Kcnip4 GC	wrs_2
102	Rasgrf1	0.00519348	-0.178835	0.412	0.459	1	0	DG-Kcnip4 GC	wrs_2
103	Mical2	0.00531725	0.185911	0.538	0.477	1	0	DG-Kcnip4 GC	wrs_2
104	Ehbp1	0.00542353	0.208578	0.461	0.387	1	0	DG-Kcnip4 GC	wrs_2
105	Erc2	0.00557868	0.121661	0.678	0.625	1	0	DG-Kcnip4 GC	wrs_2
106	Cyth1	0.00558188	-0.178046	0.258	0.313	1	0	DG-Kcnip4 GC	wrs_2
107	Rims1	0.00558209	0.179988	0.572	0.516	1	0	DG-Kcnip4 GC	wrs_2
108	Oxct1	0.00564215	0.163641	0.34	0.274	1	0	DG-Kcnip4 GC	wrs_2
109	Egfem1	0.00585619	-0.126668	0.62	0.68	1	0	DG-Kcnip4 GC	wrs_2
110	Dcaf13	0.00591514	0.170494	0.109	0.072	1	0	DG-Kcnip4 GC	wrs_2
111	Ankrd12	0.00593463	0.199913	0.377	0.309	1	0	DG-Kcnip4 GC	wrs_2
112	Atf7ip	0.00633538	-0.262213	0.189	0.234	1	0	DG-Kcnip4 GC	wrs_2
113	Rbbp4	0.00634711	-0.140486	0.072	0.11	1	0	DG-Kcnip4 GC	wrs_2
114	Slc10a7	0.00644453	0.190282	0.166	0.119	1	0	DG-Kcnip4 GC	wrs_2
115	Pcsk5	0.00650151	0.184708	0.578	0.529	1	0	DG-Kcnip4 GC	wrs_2
116	Fbxl7	0.00652812	0.203427	0.311	0.252	1	0	DG-Kcnip4 GC	wrs_2
117	Cwc27	0.00681205	0.204926	0.247	0.196	1	0	DG-Kcnip4 GC	wrs_2
118	Robo2	0.00683876	-0.15822	0.353	0.376	1	0	DG-Kcnip4 GC	wrs_2
119	Slc8a1	0.0069747	0.130818	0.107	0.069	1	0	DG-Kcnip4 GC	wrs_2
120	Cadm1	0.00707428	0.19932	0.494	0.446	1	0	DG-Kcnip4 GC	wrs_2
121	Tspan18	0.00715715	0.154727	0.373	0.317	1	0	DG-Kcnip4 GC	wrs_2
122	Fam13c	0.00722058	0.183011	0.372	0.31	1	0	DG-Kcnip4 GC	wrs_2
123	Arpc2	0.00741829	-0.171993	0.383	0.434	1	0	DG-Kcnip4 GC	wrs_2
124	Mtmr1	0.0078264	-0.134081	0.103	0.145	1	0	DG-Kcnip4 GC	wrs_2
125	Glce	0.00795755	0.251002	0.186	0.143	1	0	DG-Kcnip4 GC	wrs_2
126	Dclk1	0.00800976	-0.191658	0.412	0.464	1	0	DG-Kcnip4 GC	wrs_2
127	Tns3	0.00816677	0.163904	0.117	0.081	1	0	DG-Kcnip4 GC	wrs_2
128	Cnnm2	0.00828138	-0.176065	0.196	0.246	1	0	DG-Kcnip4 GC	wrs_2
129	Camk2b	0.00844886	-0.135674	0.431	0.482	1	0	DG-Kcnip4 GC	wrs_2
130	Cabin1	0.00911214	0.241571	0.214	0.169	1	0	DG-Kcnip4 GC	wrs_2
131	Rph3a	0.00917251	-0.202048	0.269	0.31	1	0	DG-Kcnip4 GC	wrs_2
132	Tanc1	0.00937082	-0.172868	0.395	0.456	1	0	DG-Kcnip4 GC	wrs_2
133	Tlk2	0.00968849	0.210936	0.257	0.207	1	0	DG-Kcnip4 GC	wrs_2
134	Anxa11	0.00969215	-0.206157	0.112	0.152	1	0	DG-Kcnip4 GC	wrs_2
135	Gm45159	0.00981929	-0.254309	0.165	0.208	1	0	DG-Kcnip4 GC	wrs_2
136	5330431K02Rik	0.009842	-0.177343	0.117	0.16	1	0	DG-Kcnip4 GC	wrs_2
137	Klhl29	0.00984825	-0.156535	0.399	0.453	1	0	DG-Kcnip4 GC	wrs_2
138	Slc9a9	0.00987391	-0.190707	0.414	0.468	1	0	DG-Kcnip4 GC	wrs_2
3498	Malat1	3.8e-15	-0.387848	0.345	0.499	1.5e-10	1	DG-Stxbp6 GC	wrs_2
3499	Epha7	1.11e-07	-0.315919	0.444	0.548	0.00436394	1	DG-Stxbp6 GC	wrs_2
3500	Negr1	9.39e-06	0.195908	0.613	0.509	0.370811	1	DG-Stxbp6 GC	wrs_2
3501	Tenm2	1.68e-05	0.24738	0.452	0.359	0.663517	1	DG-Stxbp6 GC	wrs_2
3502	Cdh13	1.75e-05	0.257764	0.301	0.211	0.691894	1	DG-Stxbp6 GC	wrs_2
3503	Epha5	6.05e-05	-0.268759	0.255	0.33	1	1	DG-Stxbp6 GC	wrs_2
3504	Tenm4	0.000110289	0.186466	0.134	0.091	1	1	DG-Stxbp6 GC	wrs_2
3505	Syt17	0.000130821	0.293361	0.41	0.339	1	1	DG-Stxbp6 GC	wrs_2
3506	Rictor	0.000163163	-0.258635	0.218	0.299	1	1	DG-Stxbp6 GC	wrs_2
3507	Engase	0.000165245	-0.276821	0.062	0.118	1	1	DG-Stxbp6 GC	wrs_2
3508	Ptprd	0.000167044	0.182669	0.559	0.481	1	1	DG-Stxbp6 GC	wrs_2
3509	Syndig1	0.000169489	-0.26707	0.16	0.23	1	1	DG-Stxbp6 GC	wrs_2
3510	Pex5l	0.000174226	0.191674	0.33	0.244	1	1	DG-Stxbp6 GC	wrs_2
3511	Clmp	0.000216078	-0.234278	0.07	0.124	1	1	DG-Stxbp6 GC	wrs_2
3512	Styx	0.00024669	-0.310237	0.114	0.178	1	1	DG-Stxbp6 GC	wrs_2
3513	Egfem1	0.000248084	-0.169903	0.559	0.648	1	1	DG-Stxbp6 GC	wrs_2
3514	Uty	0.000266216	0.264957	0.238	0.166	1	1	DG-Stxbp6 GC	wrs_2
3515	Plekha1	0.000348785	-0.257051	0.051	0.1	1	1	DG-Stxbp6 GC	wrs_2
3516	Ube3a	0.000464273	0.182074	0.392	0.306	1	1	DG-Stxbp6 GC	wrs_2
3517	Nckap5	0.000464407	0.224879	0.3	0.228	1	1	DG-Stxbp6 GC	wrs_2
3518	Abce1	0.000486716	-0.228973	0.108	0.168	1	1	DG-Stxbp6 GC	wrs_2
3519	Jakmip3	0.000488646	-0.25899	0.152	0.225	1	1	DG-Stxbp6 GC	wrs_2
3520	Tnik	0.000551269	-0.16869	0.492	0.581	1	1	DG-Stxbp6 GC	wrs_2
3521	Snap25	0.000620066	0.277814	0.364	0.317	1	1	DG-Stxbp6 GC	wrs_2
3522	Prkn	0.000637462	0.268142	0.416	0.354	1	1	DG-Stxbp6 GC	wrs_2
3524	Phf21a	0.000733753	-0.2096	0.41	0.482	1	1	DG-Stxbp6 GC	wrs_2
3525	Crym	0.000889251	0.20834	0.17	0.112	1	1	DG-Stxbp6 GC	wrs_2
3526	Ntng1	0.00098076	-0.17732	0.286	0.364	1	1	DG-Stxbp6 GC	wrs_2
3527	Nrxn3	0.000985108	0.177034	0.102	0.061	1	1	DG-Stxbp6 GC	wrs_2
3528	B230303A05Rik	0.00101232	-0.1566	0.53	0.598	1	1	DG-Stxbp6 GC	wrs_2
3529	Dnajc8	0.00106097	-0.253389	0.071	0.119	1	1	DG-Stxbp6 GC	wrs_2
3530	Alcam	0.00111771	0.213078	0.169	0.118	1	1	DG-Stxbp6 GC	wrs_2
3531	Rims1	0.00114332	0.183905	0.562	0.496	1	1	DG-Stxbp6 GC	wrs_2
3532	Tns3	0.00114834	0.248705	0.106	0.062	1	1	DG-Stxbp6 GC	wrs_2
3533	Dgkb	0.00116788	0.267867	0.278	0.237	1	1	DG-Stxbp6 GC	wrs_2
3534	Tgfbr1	0.00134975	0.226237	0.216	0.155	1	1	DG-Stxbp6 GC	wrs_2
3535	Kcnmb4	0.00140358	-0.262255	0.115	0.169	1	1	DG-Stxbp6 GC	wrs_2
3536	Srek1	0.00140557	-0.246654	0.428	0.476	1	1	DG-Stxbp6 GC	wrs_2
3537	Slc9a7	0.00153926	-0.200539	0.231	0.31	1	1	DG-Stxbp6 GC	wrs_2
3538	Car10	0.00163309	0.232198	0.434	0.355	1	1	DG-Stxbp6 GC	wrs_2
3539	Wars2	0.00184603	0.250585	0.119	0.075	1	1	DG-Stxbp6 GC	wrs_2
3540	Tmtc1	0.00186076	-0.182271	0.302	0.376	1	1	DG-Stxbp6 GC	wrs_2
3541	2700049A03Rik	0.00202314	-0.232537	0.238	0.307	1	1	DG-Stxbp6 GC	wrs_2
3542	Stx8	0.00229052	0.202353	0.202	0.145	1	1	DG-Stxbp6 GC	wrs_2
3543	D430041D05Rik	0.00231104	0.18876	0.344	0.272	1	1	DG-Stxbp6 GC	wrs_2
3544	Magi2	0.00234193	-0.22738	0.446	0.491	1	1	DG-Stxbp6 GC	wrs_2
3545	Rab7	0.00243374	-0.197239	0.076	0.123	1	1	DG-Stxbp6 GC	wrs_2
3546	Lurap1l	0.00256512	-0.147088	0.216	0.294	1	1	DG-Stxbp6 GC	wrs_2
3547	Epb41l4b	0.00299314	0.251537	0.141	0.096	1	1	DG-Stxbp6 GC	wrs_2
3548	Ddhd1	0.00309197	0.229222	0.206	0.152	1	1	DG-Stxbp6 GC	wrs_2
3549	Rab27a	0.00360439	0.232877	0.128	0.085	1	1	DG-Stxbp6 GC	wrs_2
3550	Nme7	0.00364323	0.211722	0.202	0.151	1	1	DG-Stxbp6 GC	wrs_2
3551	Dlgap2	0.00390641	-0.214505	0.422	0.496	1	1	DG-Stxbp6 GC	wrs_2
3552	Sorcs2	0.00424226	0.224674	0.198	0.146	1	1	DG-Stxbp6 GC	wrs_2
3553	Eps15l1	0.00454847	0.193831	0.216	0.165	1	1	DG-Stxbp6 GC	wrs_2
3554	Stau1	0.00464106	0.212592	0.132	0.09	1	1	DG-Stxbp6 GC	wrs_2
3555	Zmat4	0.00477382	0.173199	0.521	0.448	1	1	DG-Stxbp6 GC	wrs_2
3556	Nrp2	0.0049584	-0.196518	0.218	0.287	1	1	DG-Stxbp6 GC	wrs_2
3557	Sacs	0.00496577	-0.295032	0.218	0.274	1	1	DG-Stxbp6 GC	wrs_2
3558	Amph	0.00501017	0.216627	0.449	0.372	1	1	DG-Stxbp6 GC	wrs_2
3559	Dcc	0.00522684	0.197042	0.336	0.275	1	1	DG-Stxbp6 GC	wrs_2
3560	Grik4	0.00528921	0.186979	0.375	0.31	1	1	DG-Stxbp6 GC	wrs_2
3561	Fam155a	0.00534032	-0.177891	0.458	0.541	1	1	DG-Stxbp6 GC	wrs_2
3562	Nav3	0.00545258	-0.221998	0.368	0.421	1	1	DG-Stxbp6 GC	wrs_2
3563	Ercc6	0.00556042	-0.236885	0.128	0.174	1	1	DG-Stxbp6 GC	wrs_2
3564	Mpp5	0.00560226	0.201495	0.19	0.142	1	1	DG-Stxbp6 GC	wrs_2
3565	Nrgn	0.00562704	-0.210447	0.229	0.289	1	1	DG-Stxbp6 GC	wrs_2
3566	Gm40841	0.00570274	-0.170486	0.09	0.135	1	1	DG-Stxbp6 GC	wrs_2
3567	Adarb2	0.00580089	-0.100231	0.529	0.595	1	1	DG-Stxbp6 GC	wrs_2
3568	Cisd2	0.00587792	-0.220456	0.085	0.127	1	1	DG-Stxbp6 GC	wrs_2
3569	Thrb	0.00679518	0.181828	0.108	0.071	1	1	DG-Stxbp6 GC	wrs_2
3570	Nexmif	0.00683329	-0.193069	0.294	0.36	1	1	DG-Stxbp6 GC	wrs_2
3571	Greb1l	0.00686381	0.202716	0.139	0.098	1	1	DG-Stxbp6 GC	wrs_2
3572	Rnf217	0.00694119	0.191952	0.22	0.168	1	1	DG-Stxbp6 GC	wrs_2
3573	Golm1	0.00708884	0.196686	0.142	0.1	1	1	DG-Stxbp6 GC	wrs_2
3574	Trappc9	0.00724833	0.184748	0.291	0.235	1	1	DG-Stxbp6 GC	wrs_2
3575	Rnf182	0.00729537	0.171866	0.146	0.103	1	1	DG-Stxbp6 GC	wrs_2
3576	Farsb	0.00738333	-0.221047	0.09	0.132	1	1	DG-Stxbp6 GC	wrs_2
3577	Pde1a	0.0074746	0.119338	0.166	0.127	1	1	DG-Stxbp6 GC	wrs_2
3578	Jazf1	0.00762307	-0.195532	0.172	0.227	1	1	DG-Stxbp6 GC	wrs_2
3579	Epha4	0.00765195	-0.148305	0.454	0.518	1	1	DG-Stxbp6 GC	wrs_2
3580	Cttnbp2	0.00789844	-0.133621	0.517	0.588	1	1	DG-Stxbp6 GC	wrs_2
3581	Fam120c	0.00805595	-0.150553	0.251	0.317	1	1	DG-Stxbp6 GC	wrs_2
3582	Pdia3	0.00815943	-0.173467	0.065	0.104	1	1	DG-Stxbp6 GC	wrs_2
3583	Fam3c	0.0084371	0.186733	0.13	0.089	1	1	DG-Stxbp6 GC	wrs_2
3584	Rian	0.00852096	0.179049	0.211	0.157	1	1	DG-Stxbp6 GC	wrs_2
3585	Tiam1	0.00862642	-0.170325	0.522	0.572	1	1	DG-Stxbp6 GC	wrs_2
3586	Plppr1	0.00892161	0.173673	0.192	0.141	1	1	DG-Stxbp6 GC	wrs_2
3587	Ola1	0.0090088	0.20335	0.246	0.197	1	1	DG-Stxbp6 GC	wrs_2
3588	Zfyve26	0.0096413	-0.227245	0.092	0.133	1	1	DG-Stxbp6 GC	wrs_2
3589	Sv2c	0.00979085	0.188049	0.18	0.136	1	1	DG-Stxbp6 GC	wrs_2
3590	Mgat5b	0.00982334	0.175151	0.189	0.141	1	1	DG-Stxbp6 GC	wrs_2
6833	Malat1	1.9e-07	-0.255577	0.473	0.578	0.00750008	2	DG-Mast4 GC	wrs_2
6834	Ccbe1	0.000159993	0.279798	0.438	0.339	1	2	DG-Mast4 GC	wrs_2
6835	Mast4	0.000181006	-0.241458	0.522	0.611	1	2	DG-Mast4 GC	wrs_2
6836	Hpca	0.000419865	-0.273649	0.075	0.136	1	2	DG-Mast4 GC	wrs_2
6837	Thra	0.000496718	0.316056	0.28	0.205	1	2	DG-Mast4 GC	wrs_2
6838	Gm48261	0.000574386	0.228818	0.114	0.059	1	2	DG-Mast4 GC	wrs_2
6839	Wdhd1	0.000725152	-0.291367	0.055	0.105	1	2	DG-Mast4 GC	wrs_2
6840	Ppm1l	0.000849162	-0.29608	0.38	0.472	1	2	DG-Mast4 GC	wrs_2
6841	A630089N07Rik	0.0010597	0.269234	0.133	0.076	1	2	DG-Mast4 GC	wrs_2
6842	Cntn5	0.00113701	0.117865	0.47	0.361	1	2	DG-Mast4 GC	wrs_2
6843	Epha5	0.00132773	-0.234219	0.314	0.384	1	2	DG-Mast4 GC	wrs_2
6844	2610037D02Rik	0.00151809	0.270478	0.182	0.117	1	2	DG-Mast4 GC	wrs_2
6845	Ago2	0.00159157	-0.196296	0.114	0.179	1	2	DG-Mast4 GC	wrs_2
6846	Opcml	0.00200244	0.232259	0.213	0.15	1	2	DG-Mast4 GC	wrs_2
6848	Ermp1	0.0023094	-0.255201	0.094	0.148	1	2	DG-Mast4 GC	wrs_2
6849	Ntf3	0.00252982	-0.266042	0.177	0.241	1	2	DG-Mast4 GC	wrs_2
6850	Gm37965	0.00254407	-0.194647	0.203	0.281	1	2	DG-Mast4 GC	wrs_2
6851	Usp32	0.0025667	0.255398	0.383	0.308	1	2	DG-Mast4 GC	wrs_2
6852	Atf7ip	0.00280344	-0.217659	0.169	0.238	1	2	DG-Mast4 GC	wrs_2
6853	Dtna	0.002938	-0.212629	0.458	0.547	1	2	DG-Mast4 GC	wrs_2
6854	Blmh	0.00299657	0.225254	0.134	0.081	1	2	DG-Mast4 GC	wrs_2
6855	Kifap3	0.00301193	-0.235799	0.232	0.31	1	2	DG-Mast4 GC	wrs_2
6856	Sf3b3	0.00335248	0.214512	0.127	0.076	1	2	DG-Mast4 GC	wrs_2
6857	Nbr1	0.00338782	-0.223878	0.122	0.181	1	2	DG-Mast4 GC	wrs_2
6858	Peli1	0.00338835	0.227885	0.233	0.165	1	2	DG-Mast4 GC	wrs_2
6859	Pdcd4	0.00346841	-0.255093	0.164	0.225	1	2	DG-Mast4 GC	wrs_2
6860	Rapgef2	0.00368769	-0.192811	0.46	0.525	1	2	DG-Mast4 GC	wrs_2
6861	Dgkz	0.00369902	-0.236703	0.144	0.205	1	2	DG-Mast4 GC	wrs_2
6862	Asxl3	0.00379088	0.259051	0.352	0.289	1	2	DG-Mast4 GC	wrs_2
6863	Agpat4	0.00379423	0.205247	0.189	0.127	1	2	DG-Mast4 GC	wrs_2
6864	Iws1	0.00390063	-0.184263	0.147	0.212	1	2	DG-Mast4 GC	wrs_2
6865	Phkb	0.00412026	0.263627	0.144	0.093	1	2	DG-Mast4 GC	wrs_2
6866	Scn1a	0.0041659	0.274004	0.341	0.281	1	2	DG-Mast4 GC	wrs_2
6867	Dnmt3a	0.00436637	0.292786	0.375	0.305	1	2	DG-Mast4 GC	wrs_2
6868	Tex10	0.00466815	0.202988	0.133	0.083	1	2	DG-Mast4 GC	wrs_2
6869	Ogdh	0.00470606	0.211833	0.223	0.16	1	2	DG-Mast4 GC	wrs_2
6870	Car10	0.00478619	0.243728	0.251	0.167	1	2	DG-Mast4 GC	wrs_2
6871	Rapgef6	0.00496157	0.198667	0.452	0.384	1	2	DG-Mast4 GC	wrs_2
6872	Rasal2	0.00502634	-0.127394	0.677	0.731	1	2	DG-Mast4 GC	wrs_2
6873	Tcp11l1	0.00527422	-0.197133	0.084	0.133	1	2	DG-Mast4 GC	wrs_2
6874	Brd1	0.00542827	-0.15989	0.079	0.127	1	2	DG-Mast4 GC	wrs_2
6875	Rab28	0.00549417	0.212224	0.213	0.153	1	2	DG-Mast4 GC	wrs_2
6876	Nr3c2	0.00561575	-0.194482	0.572	0.601	1	2	DG-Mast4 GC	wrs_2
6877	Cntnap5b	0.00575469	-0.140944	0.548	0.614	1	2	DG-Mast4 GC	wrs_2
6878	Slc4a4	0.0057958	-0.129079	0.755	0.785	1	2	DG-Mast4 GC	wrs_2
6879	Greb1l	0.00599269	0.250038	0.127	0.081	1	2	DG-Mast4 GC	wrs_2
6880	Rab7	0.0061941	0.186678	0.105	0.06	1	2	DG-Mast4 GC	wrs_2
6881	Nap1l1	0.00629769	-0.2646	0.081	0.124	1	2	DG-Mast4 GC	wrs_2
6882	Rad23b	0.00691255	-0.233536	0.084	0.129	1	2	DG-Mast4 GC	wrs_2
6883	Styx	0.0071547	-0.250167	0.101	0.15	1	2	DG-Mast4 GC	wrs_2
6884	Dcc	0.00725138	0.22744	0.239	0.182	1	2	DG-Mast4 GC	wrs_2
6885	Myh9	0.0077048	-0.22315	0.133	0.189	1	2	DG-Mast4 GC	wrs_2
6886	Mgll	0.00776148	-0.19234	0.203	0.262	1	2	DG-Mast4 GC	wrs_2
6887	Invs	0.00795624	-0.210392	0.075	0.119	1	2	DG-Mast4 GC	wrs_2
6888	Arnt2	0.00831214	0.189696	0.144	0.096	1	2	DG-Mast4 GC	wrs_2
6889	Lmtk2	0.00839556	0.220918	0.141	0.093	1	2	DG-Mast4 GC	wrs_2
6890	Sort1	0.00899197	0.253521	0.305	0.253	1	2	DG-Mast4 GC	wrs_2
6891	Slc2a3	0.00902687	-0.199345	0.118	0.167	1	2	DG-Mast4 GC	wrs_2
6892	Pdss2	0.00922832	-0.269586	0.267	0.33	1	2	DG-Mast4 GC	wrs_2
6893	Jak1	0.00932356	0.193801	0.189	0.133	1	2	DG-Mast4 GC	wrs_2
6894	Gm10419	0.00943856	-0.181666	0.088	0.134	1	2	DG-Mast4 GC	wrs_2
6895	Upp2	0.00973451	0.217992	0.399	0.336	1	2	DG-Mast4 GC	wrs_2
6896	Icam5	0.0098063	-0.196949	0.072	0.114	1	2	DG-Mast4 GC	wrs_2
10085	Eif2s3y	3.59e-05	0.339145	0.242	0.154	1	3	DG-Hectd2 GC	wrs_2
10086	Epha5	5.05e-05	-0.211294	0.297	0.418	1	3	DG-Hectd2 GC	wrs_2
10087	Gpc4	0.000107647	0.319277	0.359	0.269	1	3	DG-Hectd2 GC	wrs_2
10088	Slc38a9	0.000130305	-0.284057	0.117	0.196	1	3	DG-Hectd2 GC	wrs_2
10089	Dync1li1	0.000177621	0.283478	0.146	0.079	1	3	DG-Hectd2 GC	wrs_2
10090	Rnf19a	0.000307645	-0.22176	0.305	0.411	1	3	DG-Hectd2 GC	wrs_2
10091	Mast4	0.000366704	-0.171824	0.796	0.866	1	3	DG-Hectd2 GC	wrs_2
10092	Fat3	0.000373471	-0.231747	0.445	0.552	1	3	DG-Hectd2 GC	wrs_2
10093	Kcnip4	0.000500812	0.181648	0.445	0.372	1	3	DG-Hectd2 GC	wrs_2
10094	Erc2	0.000540149	0.207358	0.66	0.603	1	3	DG-Hectd2 GC	wrs_2
10095	Palmd	0.000711203	0.292696	0.171	0.106	1	3	DG-Hectd2 GC	wrs_2
10096	Cdh13	0.000746074	0.1797	0.122	0.067	1	3	DG-Hectd2 GC	wrs_2
10097	1700086L19Rik	0.000763823	-0.24811	0.051	0.101	1	3	DG-Hectd2 GC	wrs_2
10098	Lrrtm4	0.000808704	-0.143656	0.72	0.785	1	3	DG-Hectd2 GC	wrs_2
10099	Rapgefl1	0.00098179	0.251281	0.301	0.222	1	3	DG-Hectd2 GC	wrs_2
10100	Picalm	0.00104217	-0.245352	0.142	0.215	1	3	DG-Hectd2 GC	wrs_2
10101	Pcdh1	0.00130496	-0.29142	0.078	0.134	1	3	DG-Hectd2 GC	wrs_2
10102	Brinp3	0.00134176	-0.201364	0.214	0.291	1	3	DG-Hectd2 GC	wrs_2
10103	Gm12183	0.00134675	0.251133	0.111	0.061	1	3	DG-Hectd2 GC	wrs_2
10104	Trio	0.00138661	0.244347	0.451	0.359	1	3	DG-Hectd2 GC	wrs_2
10105	2700049A03Rik	0.0014157	-0.228287	0.217	0.3	1	3	DG-Hectd2 GC	wrs_2
10107	Epn2	0.00181963	-0.152821	0.364	0.46	1	3	DG-Hectd2 GC	wrs_2
10108	Prkar2b	0.00185474	-0.208646	0.071	0.124	1	3	DG-Hectd2 GC	wrs_2
10109	Dnah9	0.00197994	-0.242742	0.53	0.603	1	3	DG-Hectd2 GC	wrs_2
10110	Clstn2	0.00237678	0.280376	0.378	0.308	1	3	DG-Hectd2 GC	wrs_2
10111	Ddx5	0.00256355	-0.223305	0.438	0.513	1	3	DG-Hectd2 GC	wrs_2
10112	Dgke	0.0026641	-0.213075	0.092	0.148	1	3	DG-Hectd2 GC	wrs_2
10113	Phxr4	0.00289708	0.311524	0.103	0.059	1	3	DG-Hectd2 GC	wrs_2
10114	Slc10a7	0.00291362	0.242417	0.169	0.11	1	3	DG-Hectd2 GC	wrs_2
10115	Agtpbp1	0.00323458	-0.32331	0.377	0.449	1	3	DG-Hectd2 GC	wrs_2
10116	Kif1a	0.00335979	-0.253019	0.275	0.353	1	3	DG-Hectd2 GC	wrs_2
10117	Reep1	0.00343642	-0.208669	0.193	0.271	1	3	DG-Hectd2 GC	wrs_2
10118	Serac1	0.00364985	-0.217193	0.081	0.132	1	3	DG-Hectd2 GC	wrs_2
10119	Smarca5	0.00381216	-0.194939	0.12	0.179	1	3	DG-Hectd2 GC	wrs_2
10120	Gm33228	0.0039061	0.119989	0.104	0.059	1	3	DG-Hectd2 GC	wrs_2
10121	Arih1	0.00402253	0.251309	0.301	0.233	1	3	DG-Hectd2 GC	wrs_2
10122	Snrnp48	0.00409159	0.265395	0.127	0.079	1	3	DG-Hectd2 GC	wrs_2
10123	Zfhx2	0.00423946	-0.240584	0.073	0.12	1	3	DG-Hectd2 GC	wrs_2
10124	Cplx2	0.00425126	0.181719	0.429	0.358	1	3	DG-Hectd2 GC	wrs_2
10125	Acat1	0.00467122	0.292617	0.144	0.095	1	3	DG-Hectd2 GC	wrs_2
10126	Magi1	0.00490803	0.207613	0.551	0.488	1	3	DG-Hectd2 GC	wrs_2
10127	Klhl24	0.00499146	-0.190499	0.076	0.124	1	3	DG-Hectd2 GC	wrs_2
10128	Ripor2	0.00534212	-0.249804	0.258	0.325	1	3	DG-Hectd2 GC	wrs_2
10129	Pdzd2	0.00535533	-0.0980235	0.707	0.773	1	3	DG-Hectd2 GC	wrs_2
10130	Tacc1	0.00535894	-0.182291	0.215	0.289	1	3	DG-Hectd2 GC	wrs_2
10131	Peli2	0.00538365	-0.192673	0.078	0.124	1	3	DG-Hectd2 GC	wrs_2
10132	Lncpint	0.0054627	0.251614	0.318	0.275	1	3	DG-Hectd2 GC	wrs_2
10133	Chchd6	0.00551357	-0.18909	0.117	0.173	1	3	DG-Hectd2 GC	wrs_2
10134	Zfp821	0.00575632	0.219241	0.114	0.07	1	3	DG-Hectd2 GC	wrs_2
10135	Mir124a-1hg	0.0057741	-0.190756	0.157	0.221	1	3	DG-Hectd2 GC	wrs_2
10136	Akap17b	0.00578467	0.211348	0.111	0.067	1	3	DG-Hectd2 GC	wrs_2
10137	Ndfip1	0.00600201	0.245521	0.234	0.174	1	3	DG-Hectd2 GC	wrs_2
10138	Cops3	0.00603531	-0.260611	0.07	0.114	1	3	DG-Hectd2 GC	wrs_2
10139	Mical2	0.00606094	0.208986	0.484	0.386	1	3	DG-Hectd2 GC	wrs_2
10140	Adgrl1	0.00635566	0.18188	0.248	0.188	1	3	DG-Hectd2 GC	wrs_2
10141	Cntnap5b	0.00635917	-0.146264	0.791	0.827	1	3	DG-Hectd2 GC	wrs_2
10142	Kdm6a	0.00667756	-0.214039	0.269	0.334	1	3	DG-Hectd2 GC	wrs_2
10143	Cd226	0.00721407	-0.177805	0.063	0.106	1	3	DG-Hectd2 GC	wrs_2
10144	Ubn1	0.00770877	0.207766	0.157	0.106	1	3	DG-Hectd2 GC	wrs_2
10145	Fgd4	0.0077972	0.312981	0.413	0.358	1	3	DG-Hectd2 GC	wrs_2
10146	B3gat1	0.00831646	-0.209671	0.111	0.162	1	3	DG-Hectd2 GC	wrs_2
10147	Clpx	0.00835972	-0.199366	0.074	0.118	1	3	DG-Hectd2 GC	wrs_2
10148	Tgfb2	0.00898449	-0.157629	0.062	0.103	1	3	DG-Hectd2 GC	wrs_2
10149	Nrip1	0.00900684	-0.159771	0.093	0.142	1	3	DG-Hectd2 GC	wrs_2
10150	Pacs1	0.00925818	0.256008	0.206	0.154	1	3	DG-Hectd2 GC	wrs_2
10151	Cltb	0.00931272	-0.220095	0.068	0.109	1	3	DG-Hectd2 GC	wrs_2
10152	Rbm5	0.00982953	-0.141859	0.275	0.351	1	3	DG-Hectd2 GC	wrs_2
10153	Gns	0.00997075	-0.177641	0.078	0.121	1	3	DG-Hectd2 GC	wrs_2
13401	Tenm2	5.97e-06	0.357249	0.367	0.241	0.235543	4	DG-Ntng1 GC	wrs_2
13402	Malat1	0.000169483	-0.197049	0.569	0.656	1	4	DG-Ntng1 GC	wrs_2
13403	Aff2	0.00017982	0.354752	0.317	0.225	1	4	DG-Ntng1 GC	wrs_2
13404	Acvr1c	0.000191377	-0.369615	0.131	0.213	1	4	DG-Ntng1 GC	wrs_2
13405	Dsp	0.000202868	-0.316241	0.095	0.169	1	4	DG-Ntng1 GC	wrs_2
13406	Clmp	0.000215346	-0.354715	0.161	0.245	1	4	DG-Ntng1 GC	wrs_2
13407	Eef2k	0.000228903	-0.24901	0.063	0.129	1	4	DG-Ntng1 GC	wrs_2
13408	Vps41	0.000232906	-0.274072	0.274	0.379	1	4	DG-Ntng1 GC	wrs_2
13409	Uty	0.000410181	0.353681	0.247	0.167	1	4	DG-Ntng1 GC	wrs_2
13410	4930500H12Rik	0.000412268	0.276476	0.107	0.051	1	4	DG-Ntng1 GC	wrs_2
13411	Kcnt2	0.000413738	-0.235847	0.553	0.63	1	4	DG-Ntng1 GC	wrs_2
13412	Setx	0.00045936	-0.368183	0.165	0.246	1	4	DG-Ntng1 GC	wrs_2
13413	Peli2	0.000581291	-0.351647	0.184	0.264	1	4	DG-Ntng1 GC	wrs_2
13414	Cdh13	0.000607736	0.263874	0.304	0.225	1	4	DG-Ntng1 GC	wrs_2
13415	Frmd4a	0.000647943	0.3388	0.358	0.271	1	4	DG-Ntng1 GC	wrs_2
13416	Unc5d	0.000655254	-0.238512	0.168	0.243	1	4	DG-Ntng1 GC	wrs_2
13417	Rnf111	0.000783416	-0.266366	0.131	0.203	1	4	DG-Ntng1 GC	wrs_2
13418	Aim2	0.000966153	-0.29674	0.055	0.109	1	4	DG-Ntng1 GC	wrs_2
13419	Sil1	0.0010277	-0.298121	0.168	0.248	1	4	DG-Ntng1 GC	wrs_2
13420	Fbxl7	0.00113415	0.33199	0.304	0.225	1	4	DG-Ntng1 GC	wrs_2
13421	Dnajc1	0.00120376	-0.268869	0.497	0.574	1	4	DG-Ntng1 GC	wrs_2
13422	Ahcyl2	0.00132021	0.205753	0.476	0.398	1	4	DG-Ntng1 GC	wrs_2
13423	Zmat4	0.00132693	0.262871	0.537	0.455	1	4	DG-Ntng1 GC	wrs_2
13425	Zdhhc14	0.00186104	0.319241	0.116	0.063	1	4	DG-Ntng1 GC	wrs_2
13426	Prpf18	0.00197988	-0.262024	0.097	0.159	1	4	DG-Ntng1 GC	wrs_2
13427	Ralyl	0.00200867	0.239193	0.377	0.284	1	4	DG-Ntng1 GC	wrs_2
13428	Gabbr1	0.00236943	-0.242249	0.143	0.212	1	4	DG-Ntng1 GC	wrs_2
13429	Rars2	0.00252693	0.264834	0.233	0.164	1	4	DG-Ntng1 GC	wrs_2
13430	Zcchc8	0.0028594	0.267615	0.131	0.079	1	4	DG-Ntng1 GC	wrs_2
13431	Sh3kbp1	0.00302991	-0.232812	0.209	0.294	1	4	DG-Ntng1 GC	wrs_2
13432	B3galnt2	0.00318746	-0.29583	0.102	0.16	1	4	DG-Ntng1 GC	wrs_2
13433	Hnrnpu	0.00320843	-0.23653	0.411	0.498	1	4	DG-Ntng1 GC	wrs_2
13434	Ppp2ca	0.00340452	-0.247783	0.063	0.111	1	4	DG-Ntng1 GC	wrs_2
13435	Trpm3	0.00344018	0.179734	0.431	0.364	1	4	DG-Ntng1 GC	wrs_2
13436	Prkd1	0.00348913	-0.233488	0.36	0.441	1	4	DG-Ntng1 GC	wrs_2
13437	Zfp536	0.00357407	-0.171932	0.358	0.431	1	4	DG-Ntng1 GC	wrs_2
13438	Acat1	0.00363332	-0.233457	0.073	0.124	1	4	DG-Ntng1 GC	wrs_2
13439	Ptprk	0.00370799	-0.228257	0.465	0.545	1	4	DG-Ntng1 GC	wrs_2
13440	Golgb1	0.00371488	-0.268948	0.15	0.215	1	4	DG-Ntng1 GC	wrs_2
13441	Osbpl3	0.00393687	0.212635	0.106	0.06	1	4	DG-Ntng1 GC	wrs_2
13442	9330159F19Rik	0.004249	-0.235966	0.073	0.124	1	4	DG-Ntng1 GC	wrs_2
13443	Cnksr2	0.00429034	-0.173893	0.531	0.602	1	4	DG-Ntng1 GC	wrs_2
13444	Cep112	0.00466863	-0.215538	0.401	0.473	1	4	DG-Ntng1 GC	wrs_2
13445	Myo5b	0.00478543	0.264998	0.166	0.112	1	4	DG-Ntng1 GC	wrs_2
13446	Wnk2	0.0048523	0.251804	0.197	0.131	1	4	DG-Ntng1 GC	wrs_2
13447	Car10	0.00498811	0.189987	0.335	0.26	1	4	DG-Ntng1 GC	wrs_2
13448	Svil	0.00515744	-0.231603	0.063	0.109	1	4	DG-Ntng1 GC	wrs_2
13449	Lrrc8d	0.00546097	-0.196875	0.081	0.132	1	4	DG-Ntng1 GC	wrs_2
13450	Kif13b	0.00573587	-0.158964	0.122	0.18	1	4	DG-Ntng1 GC	wrs_2
13451	Nr2c1	0.00574447	0.2658	0.1	0.058	1	4	DG-Ntng1 GC	wrs_2
13452	Add1	0.00604685	0.23935	0.301	0.231	1	4	DG-Ntng1 GC	wrs_2
13453	Smad4	0.00617823	-0.185829	0.073	0.122	1	4	DG-Ntng1 GC	wrs_2
13454	Pogz	0.00637726	0.245429	0.148	0.098	1	4	DG-Ntng1 GC	wrs_2
13455	Cttnbp2	0.00640084	-0.173924	0.521	0.602	1	4	DG-Ntng1 GC	wrs_2
13456	Sema6d	0.0064702	-0.106978	0.51	0.61	1	4	DG-Ntng1 GC	wrs_2
13457	Zhx2	0.00648719	-0.257202	0.188	0.253	1	4	DG-Ntng1 GC	wrs_2
13458	Hdac8	0.00680627	-0.209549	0.218	0.289	1	4	DG-Ntng1 GC	wrs_2
13459	Pik3cb	0.00682047	-0.243996	0.12	0.175	1	4	DG-Ntng1 GC	wrs_2
13460	Nrxn3	0.00701176	-0.150238	0.22	0.273	1	4	DG-Ntng1 GC	wrs_2
13461	Slc38a2	0.00701382	-0.210043	0.093	0.145	1	4	DG-Ntng1 GC	wrs_2
13462	G3bp1	0.00718561	-0.305621	0.061	0.102	1	4	DG-Ntng1 GC	wrs_2
13463	Wasl	0.00722618	-0.3203	0.154	0.205	1	4	DG-Ntng1 GC	wrs_2
13464	Prkar2b	0.00753426	-0.140838	0.093	0.147	1	4	DG-Ntng1 GC	wrs_2
13465	Uvrag	0.00770619	-0.253905	0.213	0.293	1	4	DG-Ntng1 GC	wrs_2
13466	Rsrc2	0.00781179	0.245152	0.279	0.218	1	4	DG-Ntng1 GC	wrs_2
13467	mt-Rnr1	0.00792176	-0.0181806	0.091	0.122	1	4	DG-Ntng1 GC	wrs_2
13468	Chordc1	0.0079915	0.27998	0.136	0.089	1	4	DG-Ntng1 GC	wrs_2
13469	Ncl	0.00815183	-0.231892	0.104	0.157	1	4	DG-Ntng1 GC	wrs_2
13470	Gria3	0.00817441	0.252888	0.417	0.352	1	4	DG-Ntng1 GC	wrs_2
13471	Pdhb	0.00821407	-0.199801	0.059	0.102	1	4	DG-Ntng1 GC	wrs_2
13472	Smarcc2	0.00824816	0.194403	0.17	0.112	1	4	DG-Ntng1 GC	wrs_2
13473	Irf2	0.00829327	-0.203335	0.106	0.159	1	4	DG-Ntng1 GC	wrs_2
13474	Hbs1l	0.00869974	-0.220535	0.075	0.122	1	4	DG-Ntng1 GC	wrs_2
13475	Fsd1l	0.00881156	-0.158698	0.07	0.116	1	4	DG-Ntng1 GC	wrs_2
13476	Cntn1	0.00893318	0.216775	0.472	0.42	1	4	DG-Ntng1 GC	wrs_2
13477	Fry	0.00934895	-0.175438	0.408	0.451	1	4	DG-Ntng1 GC	wrs_2
13478	Ift46	0.00941222	0.268324	0.102	0.061	1	4	DG-Ntng1 GC	wrs_2
13479	Celf4	0.00950618	0.259154	0.369	0.312	1	4	DG-Ntng1 GC	wrs_2
13480	Atxn7	0.00992152	-0.217353	0.152	0.208	1	4	DG-Ntng1 GC	wrs_2
16668	Mapk4	2.74e-05	-0.206549	0.157	0.258	1	5	DG-Csgalnact1 GC	wrs_2
16669	Vstm2a	6.64e-05	-0.337833	0.192	0.287	1	5	DG-Csgalnact1 GC	wrs_2
16670	Gria2	0.000102907	0.281655	0.628	0.534	1	5	DG-Csgalnact1 GC	wrs_2
16671	Pik3cb	0.000109733	-0.332932	0.089	0.166	1	5	DG-Csgalnact1 GC	wrs_2
16672	Cnih3	0.000119239	-0.241526	0.214	0.324	1	5	DG-Csgalnact1 GC	wrs_2
16673	Cdkl3	0.00035675	-0.36692	0.084	0.152	1	5	DG-Csgalnact1 GC	wrs_2
16674	Bcl11a	0.000447156	-0.291066	0.231	0.327	1	5	DG-Csgalnact1 GC	wrs_2
16675	Malat1	0.000514621	-0.17252	0.454	0.534	1	5	DG-Csgalnact1 GC	wrs_2
16676	Atad2	0.000541801	-0.346732	0.053	0.11	1	5	DG-Csgalnact1 GC	wrs_2
16677	Stag1	0.000648327	0.263963	0.587	0.466	1	5	DG-Csgalnact1 GC	wrs_2
16678	Peli2	0.000868077	-0.295809	0.13	0.205	1	5	DG-Csgalnact1 GC	wrs_2
16679	Snap47	0.00116221	-0.209447	0.069	0.13	1	5	DG-Csgalnact1 GC	wrs_2
16680	5031439G07Rik	0.00144256	0.303703	0.1	0.049	1	5	DG-Csgalnact1 GC	wrs_2
16681	Atp2b4	0.00149711	0.237334	0.114	0.06	1	5	DG-Csgalnact1 GC	wrs_2
16682	Supt3	0.00178484	-0.267569	0.149	0.223	1	5	DG-Csgalnact1 GC	wrs_2
16683	Plec	0.00212631	-0.255981	0.077	0.133	1	5	DG-Csgalnact1 GC	wrs_2
16684	Spin1	0.00235397	-0.290745	0.055	0.104	1	5	DG-Csgalnact1 GC	wrs_2
16685	Faah	0.00236259	-0.209703	0.222	0.309	1	5	DG-Csgalnact1 GC	wrs_2
16686	Ube2d1	0.00237994	-0.314379	0.112	0.174	1	5	DG-Csgalnact1 GC	wrs_2
16687	Pja2	0.0025417	0.314046	0.351	0.274	1	5	DG-Csgalnact1 GC	wrs_2
16688	Tafa5	0.00262987	0.309524	0.297	0.219	1	5	DG-Csgalnact1 GC	wrs_2
16689	Macrod2	0.00270891	0.275166	0.456	0.377	1	5	DG-Csgalnact1 GC	wrs_2
16690	Gabrg2	0.00279555	-0.186633	0.233	0.32	1	5	DG-Csgalnact1 GC	wrs_2
16691	Supv3l1	0.003297	0.323511	0.103	0.057	1	5	DG-Csgalnact1 GC	wrs_2
16692	Acbd5	0.00353637	-0.224591	0.101	0.163	1	5	DG-Csgalnact1 GC	wrs_2
16693	Mfap3l	0.00356854	-0.220509	0.053	0.101	1	5	DG-Csgalnact1 GC	wrs_2
16694	Ahcyl2	0.00385473	0.155316	0.657	0.587	1	5	DG-Csgalnact1 GC	wrs_2
16695	Hlcs	0.00439602	-0.179138	0.084	0.139	1	5	DG-Csgalnact1 GC	wrs_2
16696	A230103L15Rik	0.00441944	-0.207763	0.139	0.203	1	5	DG-Csgalnact1 GC	wrs_2
16697	Anks1b	0.00457097	0.211743	0.539	0.461	1	5	DG-Csgalnact1 GC	wrs_2
16698	Rnf10	0.00487988	-0.225173	0.068	0.117	1	5	DG-Csgalnact1 GC	wrs_2
16699	Arf4	0.00501532	0.22777	0.103	0.057	1	5	DG-Csgalnact1 GC	wrs_2
16700	Znrf3	0.00513469	-0.273644	0.203	0.269	1	5	DG-Csgalnact1 GC	wrs_2
16701	Nrcam	0.00516428	-0.197559	0.461	0.537	1	5	DG-Csgalnact1 GC	wrs_2
16702	Slc7a6	0.00517208	-0.18263	0.089	0.144	1	5	DG-Csgalnact1 GC	wrs_2
16703	Tmem178	0.00532218	-0.259774	0.23	0.3	1	5	DG-Csgalnact1 GC	wrs_2
16704	Usp25	0.00535848	-0.199111	0.144	0.212	1	5	DG-Csgalnact1 GC	wrs_2
16705	Abca8b	0.00589742	-0.246788	0.105	0.163	1	5	DG-Csgalnact1 GC	wrs_2
16706	Csnk1a1	0.00606741	0.188521	0.463	0.382	1	5	DG-Csgalnact1 GC	wrs_2
16707	Tmx4	0.0064062	0.188001	0.221	0.159	1	5	DG-Csgalnact1 GC	wrs_2
16708	Sncaip	0.0071777	0.282619	0.133	0.084	1	5	DG-Csgalnact1 GC	wrs_2
16709	Atp6v1b2	0.0073114	-0.190433	0.139	0.203	1	5	DG-Csgalnact1 GC	wrs_2
16710	Grm7	0.00761738	0.251815	0.466	0.389	1	5	DG-Csgalnact1 GC	wrs_2
16711	Akap9	0.00768718	-0.155197	0.247	0.333	1	5	DG-Csgalnact1 GC	wrs_2
16712	Ppil4	0.00802838	-0.285894	0.082	0.13	1	5	DG-Csgalnact1 GC	wrs_2
16713	Itgb1	0.00832208	0.261125	0.123	0.077	1	5	DG-Csgalnact1 GC	wrs_2
16714	Dync1i1	0.00832622	-0.154254	0.32	0.406	1	5	DG-Csgalnact1 GC	wrs_2
16715	Synpr	0.00834692	0.171431	0.568	0.501	1	5	DG-Csgalnact1 GC	wrs_2
16716	Spop	0.00843916	-0.286095	0.212	0.28	1	5	DG-Csgalnact1 GC	wrs_2
16717	Adora1	0.00865722	-0.184666	0.075	0.122	1	5	DG-Csgalnact1 GC	wrs_2
16718	Camsap2	0.00868195	-0.240437	0.139	0.197	1	5	DG-Csgalnact1 GC	wrs_2
16719	Ints6l	0.00891685	-0.250606	0.125	0.179	1	5	DG-Csgalnact1 GC	wrs_2
16720	Atg4c	0.00903985	-0.168156	0.107	0.161	1	5	DG-Csgalnact1 GC	wrs_2
16721	Qk	0.00967231	-0.219903	0.23	0.291	1	5	DG-Csgalnact1 GC	wrs_2
16722	Abhd6	0.00975472	-0.156065	0.162	0.229	1	5	DG-Csgalnact1 GC	wrs_2
16723	Ptbp3	0.00987596	-0.163994	0.139	0.201	1	5	DG-Csgalnact1 GC	wrs_2
19894	Tenm4	7.11e-17	0.447085	0.705	0.505	2.81e-12	6	CA3 Excitatory	wrs_2
19895	Magi2	1.11e-13	-0.429589	0.59	0.764	4.39e-09	6	CA3 Excitatory	wrs_2
19896	Epha5	3.22e-12	-0.363075	0.81	0.911	1.27e-07	6	CA3 Excitatory	wrs_2
19897	Ephb1	1.06e-10	-0.466672	0.553	0.714	4.19e-06	6	CA3 Excitatory	wrs_2
19898	Epha6	2.04e-10	-0.270723	0.947	0.967	8.04e-06	6	CA3 Excitatory	wrs_2
19899	Kcnq5	2.24e-10	0.343536	0.853	0.739	8.85e-06	6	CA3 Excitatory	wrs_2
19900	Tead1	2.86e-09	0.424856	0.615	0.46	0.000112808	6	CA3 Excitatory	wrs_2
19901	Pde1a	2.5e-08	0.290071	0.659	0.534	0.00098639	6	CA3 Excitatory	wrs_2
19902	Tafa1	1.24e-07	-0.237412	0.908	0.936	0.00487674	6	CA3 Excitatory	wrs_2
19903	Cpne7	1.51e-07	0.326893	0.269	0.137	0.00596548	6	CA3 Excitatory	wrs_2
19904	A230006K03Rik	3.19e-07	0.324079	0.304	0.176	0.0125867	6	CA3 Excitatory	wrs_2
19905	Tspan18	3.25e-07	0.322965	0.313	0.186	0.0128306	6	CA3 Excitatory	wrs_2
19906	Sema5a	4.74e-07	-0.45912	0.077	0.147	0.0187169	6	CA3 Excitatory	wrs_2
19907	Akap13	4.78e-07	0.324453	0.687	0.553	0.0188532	6	CA3 Excitatory	wrs_2
19908	Slc24a3	5.34e-07	0.382922	0.315	0.211	0.0210716	6	CA3 Excitatory	wrs_2
19909	Cep112	6.23e-07	-0.383604	0.192	0.327	0.0246057	6	CA3 Excitatory	wrs_2
19910	Fam155a	8.21e-07	0.495425	0.342	0.224	0.0324137	6	CA3 Excitatory	wrs_2
19911	Hs3st4	8.85e-07	-0.362411	0.619	0.714	0.0349149	6	CA3 Excitatory	wrs_2
19912	Nrxn3	1.1e-06	-0.180082	0.875	0.919	0.0432349	6	CA3 Excitatory	wrs_2
19913	Luzp2	1.45e-06	-0.195283	0.857	0.909	0.0572679	6	CA3 Excitatory	wrs_2
19914	Ttn	1.92e-06	-0.525571	0.207	0.329	0.075685	6	CA3 Excitatory	wrs_2
19915	Dgkg	3.17e-06	0.363555	0.374	0.253	0.124928	6	CA3 Excitatory	wrs_2
19916	Nav3	3.31e-06	-0.22021	0.945	0.961	0.130692	6	CA3 Excitatory	wrs_2
19917	Syt17	3.36e-06	0.295274	0.172	0.083	0.132439	6	CA3 Excitatory	wrs_2
19918	Crtac1	3.76e-06	0.334436	0.394	0.263	0.148467	6	CA3 Excitatory	wrs_2
19919	Dgki	3.78e-06	-0.394872	0.132	0.193	0.149261	6	CA3 Excitatory	wrs_2
19920	Cacna1i	3.88e-06	0.243788	0.15	0.06	0.153331	6	CA3 Excitatory	wrs_2
19921	Rasgef1b	3.98e-06	0.314295	0.339	0.209	0.156996	6	CA3 Excitatory	wrs_2
19922	Trhde	4.22e-06	-0.258043	0.874	0.919	0.166636	6	CA3 Excitatory	wrs_2
19923	Dgkb	7.64e-06	0.22424	0.729	0.627	0.301735	6	CA3 Excitatory	wrs_2
19924	Prkcd	1e-05	-0.56658	0.044	0.116	0.395788	6	CA3 Excitatory	wrs_2
19925	Phlpp1	1.08e-05	0.280248	0.264	0.191	0.425529	6	CA3 Excitatory	wrs_2
19926	Nectin1	1.1e-05	0.347592	0.214	0.116	0.432354	6	CA3 Excitatory	wrs_2
19927	Tenm2	1.32e-05	0.229426	0.599	0.47	0.519693	6	CA3 Excitatory	wrs_2
19928	Uty	1.41e-05	0.219245	0.37	0.242	0.556919	6	CA3 Excitatory	wrs_2
19929	Galntl6	1.7e-05	0.0915796	0.17	0.095	0.670716	6	CA3 Excitatory	wrs_2
19930	Neto1	1.87e-05	0.241215	0.804	0.718	0.736463	6	CA3 Excitatory	wrs_2
19931	Cacnb2	2.22e-05	0.360862	0.48	0.369	0.877255	6	CA3 Excitatory	wrs_2
19932	Brinp1	2.24e-05	-0.179382	0.709	0.828	0.885874	6	CA3 Excitatory	wrs_2
19933	Cnr1	4.4e-05	0.174316	0.183	0.097	1	6	CA3 Excitatory	wrs_2
19934	Cntn4	4.72e-05	-0.20734	0.128	0.222	1	6	CA3 Excitatory	wrs_2
19935	Grm7	5.35e-05	-0.21851	0.568	0.677	1	6	CA3 Excitatory	wrs_2
19936	Prkn	6.21e-05	0.260315	0.535	0.408	1	6	CA3 Excitatory	wrs_2
19937	Runx2	7.83e-05	0.309116	0.28	0.217	1	6	CA3 Excitatory	wrs_2
19938	Ddx17	8.73e-05	-0.284704	0.416	0.53	1	6	CA3 Excitatory	wrs_2
19939	Slc26a4	9.96e-05	0.23679	0.201	0.114	1	6	CA3 Excitatory	wrs_2
19940	Gramd4	0.000102701	0.259934	0.201	0.112	1	6	CA3 Excitatory	wrs_2
19941	Celf4	0.000118932	0.207824	0.751	0.683	1	6	CA3 Excitatory	wrs_2
19942	Fras1	0.000125389	-0.3076	0.139	0.234	1	6	CA3 Excitatory	wrs_2
19943	Cpne9	0.000133169	-0.369102	0.271	0.371	1	6	CA3 Excitatory	wrs_2
19944	Gm20754	0.000134963	0.326034	0.231	0.159	1	6	CA3 Excitatory	wrs_2
19945	Trim2	0.00013849	0.296725	0.313	0.253	1	6	CA3 Excitatory	wrs_2
19946	Pde4d	0.000156869	-0.170615	0.919	0.925	1	6	CA3 Excitatory	wrs_2
19947	Galnt9	0.000178915	0.202589	0.277	0.176	1	6	CA3 Excitatory	wrs_2
19948	Grip1	0.000220023	0.106124	0.396	0.3	1	6	CA3 Excitatory	wrs_2
19949	Mgll	0.000231593	-0.225011	0.449	0.547	1	6	CA3 Excitatory	wrs_2
19950	Nsmf	0.000271226	-0.220433	0.207	0.3	1	6	CA3 Excitatory	wrs_2
19951	Lnx1	0.000331103	0.292654	0.165	0.091	1	6	CA3 Excitatory	wrs_2
19952	Dpyd	0.00035299	0.22738	0.52	0.404	1	6	CA3 Excitatory	wrs_2
19953	Sugt1	0.000354564	0.220079	0.187	0.108	1	6	CA3 Excitatory	wrs_2
19954	Rasa3	0.00038052	-0.280349	0.211	0.3	1	6	CA3 Excitatory	wrs_2
19955	Hnrnph1	0.00039914	0.259289	0.216	0.137	1	6	CA3 Excitatory	wrs_2
19956	Frmd4a	0.000438824	0.294481	0.379	0.284	1	6	CA3 Excitatory	wrs_2
19957	Cadm1	0.000443885	0.2447	0.308	0.251	1	6	CA3 Excitatory	wrs_2
19958	Cntn3	0.000452838	-0.29282	0.511	0.58	1	6	CA3 Excitatory	wrs_2
19959	Unc5c	0.000453608	0.184855	0.839	0.781	1	6	CA3 Excitatory	wrs_2
19960	4930467D21Rik	0.000495309	0.181118	0.299	0.197	1	6	CA3 Excitatory	wrs_2
19961	Ndst1	0.00049822	-0.283898	0.159	0.24	1	6	CA3 Excitatory	wrs_2
19962	Crym	0.000510321	0.213716	0.183	0.108	1	6	CA3 Excitatory	wrs_2
19963	Sppl2a	0.000566564	0.211074	0.293	0.203	1	6	CA3 Excitatory	wrs_2
19964	Cpm	0.00059171	-0.364826	0.071	0.135	1	6	CA3 Excitatory	wrs_2
19965	Srsf4	0.000609423	0.147623	0.183	0.104	1	6	CA3 Excitatory	wrs_2
19966	Bves	0.000629562	0.179645	0.119	0.058	1	6	CA3 Excitatory	wrs_2
19967	Tgfbrap1	0.000642469	0.173862	0.108	0.05	1	6	CA3 Excitatory	wrs_2
19968	Vps51	0.000642894	-0.312046	0.093	0.159	1	6	CA3 Excitatory	wrs_2
19969	Arih1	0.000664362	0.188265	0.469	0.368	1	6	CA3 Excitatory	wrs_2
19970	AC084822.1	0.000687279	-0.290036	0.062	0.122	1	6	CA3 Excitatory	wrs_2
19971	Ppp4r4	0.00070976	0.199133	0.288	0.197	1	6	CA3 Excitatory	wrs_2
19972	Cadm2	0.000716014	-0.220145	0.518	0.609	1	6	CA3 Excitatory	wrs_2
19973	Arap2	0.000725684	-0.290405	0.284	0.364	1	6	CA3 Excitatory	wrs_2
19975	L1cam	0.000739296	0.256414	0.106	0.05	1	6	CA3 Excitatory	wrs_2
19976	Slit3	0.000803529	0.310003	0.216	0.176	1	6	CA3 Excitatory	wrs_2
19977	Marchf1	0.000813573	0.195329	0.577	0.507	1	6	CA3 Excitatory	wrs_2
19978	Sash1	0.000844089	-0.290527	0.302	0.391	1	6	CA3 Excitatory	wrs_2
19979	Cacna1c	0.000989114	0.17083	0.674	0.584	1	6	CA3 Excitatory	wrs_2
19980	Naxd	0.000990868	0.194798	0.115	0.058	1	6	CA3 Excitatory	wrs_2
19981	Pip4k2a	0.0010474	-0.207588	0.247	0.337	1	6	CA3 Excitatory	wrs_2
19982	Pxdn	0.00111236	0.215658	0.342	0.251	1	6	CA3 Excitatory	wrs_2
19983	Nrxn1	0.00116131	0.182043	0.676	0.615	1	6	CA3 Excitatory	wrs_2
19984	4930402H24Rik	0.00119146	0.222135	0.454	0.375	1	6	CA3 Excitatory	wrs_2
19985	Opcml	0.00119391	0.15175	0.634	0.505	1	6	CA3 Excitatory	wrs_2
19986	Fstl4	0.00124697	-0.199887	0.463	0.534	1	6	CA3 Excitatory	wrs_2
19987	Ddx3y	0.00126085	0.165662	0.119	0.062	1	6	CA3 Excitatory	wrs_2
19988	Cacnb4	0.00126146	-0.260019	0.502	0.557	1	6	CA3 Excitatory	wrs_2
19989	Zfp462	0.00126772	0.217794	0.467	0.366	1	6	CA3 Excitatory	wrs_2
19990	Khdrbs3	0.00129236	0.116066	0.973	0.942	1	6	CA3 Excitatory	wrs_2
19991	Gap43	0.00130862	0.129725	0.126	0.066	1	6	CA3 Excitatory	wrs_2
19992	Scn1a	0.00134802	0.193974	0.533	0.466	1	6	CA3 Excitatory	wrs_2
19993	Phactr2	0.00135791	0.171858	0.236	0.157	1	6	CA3 Excitatory	wrs_2
19994	B230219D22Rik	0.00137082	0.160644	0.141	0.077	1	6	CA3 Excitatory	wrs_2
19995	Itpr1	0.00137552	-0.234552	0.163	0.224	1	6	CA3 Excitatory	wrs_2
19996	Adamtsl1	0.00139832	0.289701	0.397	0.308	1	6	CA3 Excitatory	wrs_2
19997	Dnah7c	0.00145772	0.184119	0.136	0.074	1	6	CA3 Excitatory	wrs_2
19998	Tcf12	0.00146177	0.269228	0.361	0.309	1	6	CA3 Excitatory	wrs_2
19999	Tmem108	0.00150135	0.211549	0.242	0.203	1	6	CA3 Excitatory	wrs_2
20000	Spock1	0.00155329	0.179976	0.538	0.426	1	6	CA3 Excitatory	wrs_2
20001	Rabgap1l	0.00156631	0.18687	0.634	0.565	1	6	CA3 Excitatory	wrs_2
20002	Myo16	0.00160287	0.135674	0.148	0.087	1	6	CA3 Excitatory	wrs_2
20003	Dnajb4	0.00168618	0.182716	0.205	0.132	1	6	CA3 Excitatory	wrs_2
20004	Dpp6	0.00169065	0.29367	0.209	0.166	1	6	CA3 Excitatory	wrs_2
20005	Cdk14	0.00176287	-0.166104	0.712	0.776	1	6	CA3 Excitatory	wrs_2
20006	2010320O07Rik	0.00182329	0.327595	0.101	0.05	1	6	CA3 Excitatory	wrs_2
20007	Synj1	0.00185022	0.203935	0.555	0.489	1	6	CA3 Excitatory	wrs_2
20008	Ube3c	0.00193267	0.206743	0.484	0.385	1	6	CA3 Excitatory	wrs_2
20009	Wbp4	0.00194663	0.124252	0.139	0.077	1	6	CA3 Excitatory	wrs_2
20010	Mpdz	0.00200444	0.170809	0.355	0.292	1	6	CA3 Excitatory	wrs_2
20011	Cog5	0.00201559	-0.22636	0.505	0.596	1	6	CA3 Excitatory	wrs_2
20012	Fam189a1	0.00203093	0.234288	0.515	0.418	1	6	CA3 Excitatory	wrs_2
20013	Ywhae	0.00204943	0.21597	0.293	0.203	1	6	CA3 Excitatory	wrs_2
20014	Tspan13	0.00210141	0.195351	0.341	0.259	1	6	CA3 Excitatory	wrs_2
20015	Tns3	0.00214153	0.160205	0.152	0.091	1	6	CA3 Excitatory	wrs_2
20016	Peak1	0.00218971	0.209725	0.674	0.6	1	6	CA3 Excitatory	wrs_2
20017	Rph3a	0.00219218	-0.240507	0.44	0.522	1	6	CA3 Excitatory	wrs_2
20018	Sox5	0.00220107	0.136736	0.24	0.164	1	6	CA3 Excitatory	wrs_2
20019	1600020E01Rik	0.00221812	0.132342	0.185	0.114	1	6	CA3 Excitatory	wrs_2
20020	Rnf220	0.00225165	0.157262	0.152	0.089	1	6	CA3 Excitatory	wrs_2
20021	Cdh9	0.002293	0.190731	0.581	0.511	1	6	CA3 Excitatory	wrs_2
20022	Rapgef5	0.0023122	0.212863	0.17	0.124	1	6	CA3 Excitatory	wrs_2
20023	Kdm5d	0.00243143	0.226988	0.229	0.161	1	6	CA3 Excitatory	wrs_2
20024	Kmt2b	0.00263109	-0.254358	0.07	0.122	1	6	CA3 Excitatory	wrs_2
20025	Clint1	0.00267462	0.185276	0.335	0.248	1	6	CA3 Excitatory	wrs_2
20026	Micu1	0.00269569	0.153551	0.282	0.207	1	6	CA3 Excitatory	wrs_2
20027	Ppp6r2	0.00275044	0.207412	0.452	0.371	1	6	CA3 Excitatory	wrs_2
20028	Npr3	0.00280528	0.186937	0.106	0.056	1	6	CA3 Excitatory	wrs_2
20029	Efcab2	0.00280773	0.148598	0.103	0.052	1	6	CA3 Excitatory	wrs_2
20030	Qk	0.00290056	-0.177238	0.198	0.273	1	6	CA3 Excitatory	wrs_2
20031	Trpc4	0.00298527	0.20079	0.277	0.211	1	6	CA3 Excitatory	wrs_2
20032	Snx24	0.00307326	0.191477	0.366	0.28	1	6	CA3 Excitatory	wrs_2
20033	Nsg2	0.0031928	0.169697	0.275	0.195	1	6	CA3 Excitatory	wrs_2
20034	Dscaml1	0.00326122	-0.148316	0.553	0.665	1	6	CA3 Excitatory	wrs_2
20035	Dab1	0.00326248	0.382963	0.108	0.075	1	6	CA3 Excitatory	wrs_2
20036	Ankrd10	0.00342977	0.17805	0.304	0.219	1	6	CA3 Excitatory	wrs_2
20037	Atf1	0.00345079	0.149169	0.117	0.064	1	6	CA3 Excitatory	wrs_2
20038	Tafa2	0.00364247	-0.195486	0.125	0.184	1	6	CA3 Excitatory	wrs_2
20039	Zfat	0.00377908	-0.250247	0.24	0.308	1	6	CA3 Excitatory	wrs_2
20040	Ptprs	0.00390084	0.186782	0.586	0.487	1	6	CA3 Excitatory	wrs_2
20041	Kcnip4	0.00397008	-0.311786	0.106	0.147	1	6	CA3 Excitatory	wrs_2
20042	Rab3c	0.00398731	0.137392	0.306	0.213	1	6	CA3 Excitatory	wrs_2
20043	Acox1	0.00411368	0.218421	0.154	0.097	1	6	CA3 Excitatory	wrs_2
20044	Asph	0.00413944	0.139926	0.524	0.418	1	6	CA3 Excitatory	wrs_2
20045	Set	0.0041437	0.186292	0.104	0.056	1	6	CA3 Excitatory	wrs_2
20046	Epha7	0.00424643	-0.167646	0.496	0.553	1	6	CA3 Excitatory	wrs_2
20047	Khdrbs2	0.00430132	0.134587	0.386	0.337	1	6	CA3 Excitatory	wrs_2
20048	Nol4l	0.00430978	0.184495	0.471	0.389	1	6	CA3 Excitatory	wrs_2
20049	Cars2	0.00435178	0.240807	0.108	0.06	1	6	CA3 Excitatory	wrs_2
20050	Atp11c	0.0043958	0.136608	0.181	0.12	1	6	CA3 Excitatory	wrs_2
20051	Kidins220	0.00446933	-0.217679	0.447	0.53	1	6	CA3 Excitatory	wrs_2
20052	Nup160	0.00453083	-0.196998	0.13	0.191	1	6	CA3 Excitatory	wrs_2
20053	Cblb	0.0045485	0.172319	0.205	0.159	1	6	CA3 Excitatory	wrs_2
20054	Ocrl	0.00455189	0.24624	0.346	0.267	1	6	CA3 Excitatory	wrs_2
20055	Snap47	0.00455596	0.127978	0.165	0.103	1	6	CA3 Excitatory	wrs_2
20056	Gm14410	0.00456605	0.163812	0.183	0.118	1	6	CA3 Excitatory	wrs_2
20057	Mindy2	0.00458484	0.170082	0.207	0.137	1	6	CA3 Excitatory	wrs_2
20058	C230086J09Rik	0.00460554	0.201478	0.196	0.13	1	6	CA3 Excitatory	wrs_2
20059	Acvr1c	0.00463237	0.120895	0.106	0.058	1	6	CA3 Excitatory	wrs_2
20060	Adam11	0.00465308	0.210332	0.159	0.101	1	6	CA3 Excitatory	wrs_2
20061	Ociad2	0.00468534	0.233645	0.26	0.19	1	6	CA3 Excitatory	wrs_2
20062	Fndc3b	0.00484897	-0.241697	0.238	0.315	1	6	CA3 Excitatory	wrs_2
20063	Gpr137b	0.00496438	0.235873	0.103	0.056	1	6	CA3 Excitatory	wrs_2
20064	Ccar1	0.00521655	0.181518	0.339	0.263	1	6	CA3 Excitatory	wrs_2
20065	St3gal3	0.00522859	0.156184	0.396	0.304	1	6	CA3 Excitatory	wrs_2
20066	Gtf2h2	0.00530446	0.191717	0.212	0.145	1	6	CA3 Excitatory	wrs_2
20067	E2f3	0.00531419	-0.258493	0.251	0.319	1	6	CA3 Excitatory	wrs_2
20068	Dcun1d5	0.00533683	-0.21412	0.115	0.172	1	6	CA3 Excitatory	wrs_2
20069	Hdac1	0.00553958	0.142546	0.117	0.068	1	6	CA3 Excitatory	wrs_2
20070	Atp5md	0.00595118	-0.22592	0.068	0.114	1	6	CA3 Excitatory	wrs_2
20071	Atp2b2	0.00606372	-0.228542	0.438	0.534	1	6	CA3 Excitatory	wrs_2
20072	Pnisr	0.00612549	0.187034	0.489	0.424	1	6	CA3 Excitatory	wrs_2
20073	Nfia	0.0061872	0.189471	0.128	0.093	1	6	CA3 Excitatory	wrs_2
20074	Pex5l	0.00635019	0.103658	0.134	0.093	1	6	CA3 Excitatory	wrs_2
20075	Gpatch2	0.00638074	0.151854	0.264	0.193	1	6	CA3 Excitatory	wrs_2
20076	Nrg3	0.00639858	-0.182873	0.595	0.648	1	6	CA3 Excitatory	wrs_2
20077	Tmem132b	0.00648223	0.207048	0.227	0.184	1	6	CA3 Excitatory	wrs_2
20078	Tnrc18	0.00656202	0.120109	0.357	0.273	1	6	CA3 Excitatory	wrs_2
20079	Rreb1	0.0065941	0.203646	0.234	0.172	1	6	CA3 Excitatory	wrs_2
20080	Slc26a8	0.00663501	0.162981	0.165	0.106	1	6	CA3 Excitatory	wrs_2
20081	Itga4	0.00677503	0.140569	0.176	0.116	1	6	CA3 Excitatory	wrs_2
20082	Cenpc1	0.00682826	0.139194	0.234	0.162	1	6	CA3 Excitatory	wrs_2
20083	Gm45178	0.00689096	0.179591	0.167	0.11	1	6	CA3 Excitatory	wrs_2
20084	Gm41505	0.00698682	0.0975368	0.196	0.132	1	6	CA3 Excitatory	wrs_2
20085	Kdm4b	0.00712356	0.15373	0.198	0.133	1	6	CA3 Excitatory	wrs_2
20086	Rnf157	0.0071801	0.152728	0.419	0.331	1	6	CA3 Excitatory	wrs_2
20087	Phactr1	0.00725203	0.118522	0.855	0.828	1	6	CA3 Excitatory	wrs_2
20088	C130071C03Rik	0.00725947	0.120462	0.509	0.416	1	6	CA3 Excitatory	wrs_2
20089	Robo1	0.00725971	-0.151383	0.733	0.776	1	6	CA3 Excitatory	wrs_2
20090	Glrb	0.00739461	0.137267	0.234	0.164	1	6	CA3 Excitatory	wrs_2
20091	Golga5	0.00741092	0.139881	0.154	0.097	1	6	CA3 Excitatory	wrs_2
20092	Adamts9	0.00754842	0.132325	0.278	0.203	1	6	CA3 Excitatory	wrs_2
20093	Tenm3	0.00755372	0.0723732	0.112	0.068	1	6	CA3 Excitatory	wrs_2
20094	Scube1	0.00759385	0.209042	0.22	0.155	1	6	CA3 Excitatory	wrs_2
20095	Sik3	0.00760318	0.400592	0.332	0.269	1	6	CA3 Excitatory	wrs_2
20096	Nav2	0.00780288	0.170427	0.355	0.292	1	6	CA3 Excitatory	wrs_2
20097	Pygb	0.00794168	0.125892	0.275	0.201	1	6	CA3 Excitatory	wrs_2
20098	Apaf1	0.00795454	0.134559	0.115	0.068	1	6	CA3 Excitatory	wrs_2
20099	Zmym3	0.00797304	0.1437	0.106	0.06	1	6	CA3 Excitatory	wrs_2
20100	Gmeb2	0.00803671	0.150563	0.123	0.074	1	6	CA3 Excitatory	wrs_2
20101	Gm37673	0.00817753	0.21263	0.125	0.075	1	6	CA3 Excitatory	wrs_2
20102	Cd46	0.0082868	0.118064	0.211	0.143	1	6	CA3 Excitatory	wrs_2
20103	Inka2	0.00840185	0.197139	0.225	0.164	1	6	CA3 Excitatory	wrs_2
20104	Reps2	0.00844204	0.137319	0.412	0.348	1	6	CA3 Excitatory	wrs_2
20105	Mmp17	0.00846203	0.145327	0.196	0.137	1	6	CA3 Excitatory	wrs_2
20106	Lamp2	0.00855559	0.132271	0.209	0.143	1	6	CA3 Excitatory	wrs_2
20107	Eif5b	0.00859417	0.138321	0.342	0.261	1	6	CA3 Excitatory	wrs_2
20108	Rora	0.00859513	0.160762	0.258	0.195	1	6	CA3 Excitatory	wrs_2
20109	Grm5	0.00884764	0.142454	0.641	0.596	1	6	CA3 Excitatory	wrs_2
20110	Nsf	0.00889154	0.186176	0.317	0.24	1	6	CA3 Excitatory	wrs_2
20111	Sv2b	0.00893613	0.115556	0.833	0.764	1	6	CA3 Excitatory	wrs_2
20112	Cep83	0.00902476	0.173389	0.266	0.195	1	6	CA3 Excitatory	wrs_2
20113	Naa35	0.00903007	0.202502	0.207	0.147	1	6	CA3 Excitatory	wrs_2
20114	Thy1	0.00908911	0.103818	0.196	0.133	1	6	CA3 Excitatory	wrs_2
20115	Ssbp2	0.00922413	0.188972	0.132	0.13	1	6	CA3 Excitatory	wrs_2
20116	Gdap2	0.00932989	0.180554	0.178	0.122	1	6	CA3 Excitatory	wrs_2
20117	Tsnax	0.00945314	0.150919	0.128	0.079	1	6	CA3 Excitatory	wrs_2
20118	Map3k3	0.00946158	-0.24974	0.299	0.348	1	6	CA3 Excitatory	wrs_2
20119	Caln1	0.00950957	0.164037	0.262	0.193	1	6	CA3 Excitatory	wrs_2
20120	Tbc1d9	0.00959036	0.130788	0.269	0.197	1	6	CA3 Excitatory	wrs_2
20121	Smap2	0.00985148	0.0792186	0.289	0.215	1	6	CA3 Excitatory	wrs_2
20122	Spock3	0.00992255	-0.174057	0.344	0.414	1	6	CA3 Excitatory	wrs_2
20123	Dhx30	0.00993829	0.125603	0.271	0.199	1	6	CA3 Excitatory	wrs_2
20124	Pcolce2	0.0099393	0.186213	0.101	0.058	1	6	CA3 Excitatory	wrs_2
20125	Sema5b	0.00994209	-0.216087	0.26	0.323	1	6	CA3 Excitatory	wrs_2
20126	Zc3h13	0.00997073	0.21094	0.454	0.366	1	6	CA3 Excitatory	wrs_2
24703	Camk2d	1.69e-07	0.322445	0.154	0.052	0.00665489	7	DG-Trpc6 GC	wrs_2
24704	Malat1	2.24e-07	-0.324417	0.455	0.57	0.00883333	7	DG-Trpc6 GC	wrs_2
24705	Vps51	1.09e-06	-0.507507	0.037	0.118	0.0432063	7	DG-Trpc6 GC	wrs_2
24706	Ift46	2.35e-06	0.469616	0.131	0.048	0.0927173	7	DG-Trpc6 GC	wrs_2
24707	Ttc28	3.57e-06	0.382971	0.188	0.089	0.140748	7	DG-Trpc6 GC	wrs_2
24708	Hcn1	3.62e-06	0.207821	0.129	0.052	0.14284	7	DG-Trpc6 GC	wrs_2
24710	Erbb4	1.37e-05	0.0974052	0.105	0.035	0.539193	7	DG-Trpc6 GC	wrs_2
24711	Zmat1	1.57e-05	0.325552	0.109	0.039	0.62155	7	DG-Trpc6 GC	wrs_2
24712	Hipk3	2.01e-05	0.396628	0.145	0.062	0.794712	7	DG-Trpc6 GC	wrs_2
24713	Lrrtm4	2.03e-05	-0.253941	0.562	0.672	0.802388	7	DG-Trpc6 GC	wrs_2
24714	Dpp10	7.8e-05	0.234721	0.162	0.087	1	7	DG-Trpc6 GC	wrs_2
24715	Rpgr	7.97e-05	0.273522	0.123	0.05	1	7	DG-Trpc6 GC	wrs_2
24716	Eml6	8.42e-05	0.335985	0.406	0.276	1	7	DG-Trpc6 GC	wrs_2
24717	Dgki	9.9e-05	-0.249175	0.562	0.659	1	7	DG-Trpc6 GC	wrs_2
24718	Dync1li2	0.000124826	0.310424	0.131	0.06	1	7	DG-Trpc6 GC	wrs_2
24719	Eif2s3y	0.00034707	0.287282	0.203	0.123	1	7	DG-Trpc6 GC	wrs_2
24720	Gria4	0.000366808	0.216052	0.203	0.123	1	7	DG-Trpc6 GC	wrs_2
24721	Macrod2	0.000373755	0.312553	0.512	0.385	1	7	DG-Trpc6 GC	wrs_2
24722	Fgfr2	0.000388577	0.263377	0.234	0.15	1	7	DG-Trpc6 GC	wrs_2
24723	Gmds	0.000409325	0.230958	0.223	0.133	1	7	DG-Trpc6 GC	wrs_2
24724	Slc10a7	0.000433686	0.299329	0.191	0.114	1	7	DG-Trpc6 GC	wrs_2
24725	Atp2b4	0.000440454	0.216232	0.188	0.102	1	7	DG-Trpc6 GC	wrs_2
24726	Ntm	0.000454174	0.177117	0.107	0.048	1	7	DG-Trpc6 GC	wrs_2
24727	Xkr6	0.000466257	-0.270573	0.445	0.547	1	7	DG-Trpc6 GC	wrs_2
24728	Csmd3	0.000470462	0.260196	0.514	0.42	1	7	DG-Trpc6 GC	wrs_2
24729	Gm6999	0.000478385	-0.351191	0.119	0.191	1	7	DG-Trpc6 GC	wrs_2
24730	Hsp90aa1	0.000496277	0.243883	0.152	0.077	1	7	DG-Trpc6 GC	wrs_2
24731	A230006K03Rik	0.000503809	0.184565	0.248	0.162	1	7	DG-Trpc6 GC	wrs_2
24732	Adamts3	0.000538565	0.232207	0.348	0.239	1	7	DG-Trpc6 GC	wrs_2
24733	Fkbp6	0.000557909	-0.319858	0.059	0.119	1	7	DG-Trpc6 GC	wrs_2
24734	Gm43597	0.000594883	-0.346961	0.047	0.102	1	7	DG-Trpc6 GC	wrs_2
24735	Sfxn5	0.000654071	0.269453	0.137	0.071	1	7	DG-Trpc6 GC	wrs_2
24736	Edil3	0.000686362	0.250166	0.5	0.408	1	7	DG-Trpc6 GC	wrs_2
24737	Frmd4a	0.000690665	0.291052	0.447	0.364	1	7	DG-Trpc6 GC	wrs_2
24738	Iqgap1	0.000703551	0.311276	0.168	0.094	1	7	DG-Trpc6 GC	wrs_2
24739	Bcl9	0.000709977	0.232393	0.15	0.077	1	7	DG-Trpc6 GC	wrs_2
24740	Rian	0.000729371	0.280107	0.342	0.25	1	7	DG-Trpc6 GC	wrs_2
24741	Ptprk	0.000744554	-0.177237	0.469	0.592	1	7	DG-Trpc6 GC	wrs_2
24742	Galntl6	0.00076427	0.0672833	0.104	0.058	1	7	DG-Trpc6 GC	wrs_2
24743	Lcorl	0.00076723	0.223538	0.322	0.227	1	7	DG-Trpc6 GC	wrs_2
24744	H13	0.000770643	0.345206	0.135	0.067	1	7	DG-Trpc6 GC	wrs_2
24745	Stxbp6	0.000805758	-0.230941	0.576	0.647	1	7	DG-Trpc6 GC	wrs_2
24746	Etl4	0.000878193	0.139088	0.131	0.087	1	7	DG-Trpc6 GC	wrs_2
24747	Map4	0.000881435	0.215236	0.283	0.197	1	7	DG-Trpc6 GC	wrs_2
24748	Mto1	0.000926216	0.342197	0.107	0.052	1	7	DG-Trpc6 GC	wrs_2
24749	Tiam1	0.000945883	-0.295665	0.484	0.565	1	7	DG-Trpc6 GC	wrs_2
24750	Ica1l	0.000992911	0.23329	0.188	0.112	1	7	DG-Trpc6 GC	wrs_2
24751	Plcl2	0.00106629	0.232442	0.232	0.156	1	7	DG-Trpc6 GC	wrs_2
24752	Mapk4	0.00137957	-0.299214	0.328	0.399	1	7	DG-Trpc6 GC	wrs_2
24753	Pcnx2	0.00140196	0.260056	0.129	0.069	1	7	DG-Trpc6 GC	wrs_2
24754	Sntb2	0.00150639	-0.255863	0.453	0.526	1	7	DG-Trpc6 GC	wrs_2
24755	Myt1	0.0015542	0.28861	0.129	0.069	1	7	DG-Trpc6 GC	wrs_2
24756	Ubap1	0.0016678	0.32899	0.105	0.05	1	7	DG-Trpc6 GC	wrs_2
24757	Tubgcp5	0.00170666	0.256499	0.141	0.077	1	7	DG-Trpc6 GC	wrs_2
24758	9530026P05Rik	0.0017639	0.21036	0.148	0.083	1	7	DG-Trpc6 GC	wrs_2
24759	Slc33a1	0.00177541	0.269168	0.102	0.05	1	7	DG-Trpc6 GC	wrs_2
24760	Gm10125	0.00180099	0.213423	0.113	0.056	1	7	DG-Trpc6 GC	wrs_2
24761	Lmo7	0.00188105	-0.270786	0.506	0.597	1	7	DG-Trpc6 GC	wrs_2
24762	Gm1043	0.00189001	0.251197	0.25	0.166	1	7	DG-Trpc6 GC	wrs_2
24763	Rasgrp1	0.00195852	-0.348986	0.105	0.166	1	7	DG-Trpc6 GC	wrs_2
24764	Fam117b	0.00201253	0.213167	0.191	0.118	1	7	DG-Trpc6 GC	wrs_2
24765	Marchf1	0.00203284	0.204795	0.408	0.32	1	7	DG-Trpc6 GC	wrs_2
24766	Brinp1	0.00211246	-0.239215	0.48	0.545	1	7	DG-Trpc6 GC	wrs_2
24767	Sgcd	0.00226665	0.1262	0.164	0.096	1	7	DG-Trpc6 GC	wrs_2
24768	Hnrnpa2b1	0.0022763	0.204479	0.324	0.252	1	7	DG-Trpc6 GC	wrs_2
24769	Sbno1	0.00233267	0.270083	0.311	0.225	1	7	DG-Trpc6 GC	wrs_2
24770	Grik4	0.00243611	0.215091	0.352	0.258	1	7	DG-Trpc6 GC	wrs_2
24771	Septin3	0.00254454	0.226734	0.232	0.152	1	7	DG-Trpc6 GC	wrs_2
24772	Slc25a23	0.00259814	0.196228	0.209	0.131	1	7	DG-Trpc6 GC	wrs_2
24773	Ralgps1	0.00263426	0.274268	0.357	0.283	1	7	DG-Trpc6 GC	wrs_2
24774	Tenm4	0.00267094	0.190467	0.223	0.171	1	7	DG-Trpc6 GC	wrs_2
24775	Rab27b	0.00273768	0.227122	0.148	0.087	1	7	DG-Trpc6 GC	wrs_2
24776	Otud7b	0.00276321	-0.261781	0.135	0.198	1	7	DG-Trpc6 GC	wrs_2
24777	Pde1a	0.00279429	0.2171	0.17	0.11	1	7	DG-Trpc6 GC	wrs_2
24778	Rbms3	0.00286317	0.0640106	0.121	0.067	1	7	DG-Trpc6 GC	wrs_2
24779	Ntng1	0.00290808	-0.234767	0.473	0.541	1	7	DG-Trpc6 GC	wrs_2
24780	Zfp799	0.00297388	0.204139	0.115	0.062	1	7	DG-Trpc6 GC	wrs_2
24781	Tor1aip2	0.00325339	0.274833	0.121	0.067	1	7	DG-Trpc6 GC	wrs_2
24782	A330076H08Rik	0.00325652	0.242488	0.281	0.2	1	7	DG-Trpc6 GC	wrs_2
24783	Rims2	0.00335725	0.313954	0.43	0.353	1	7	DG-Trpc6 GC	wrs_2
24784	Dnmbp	0.00341764	0.237235	0.104	0.054	1	7	DG-Trpc6 GC	wrs_2
24785	Plxnc1	0.00346171	0.219466	0.119	0.066	1	7	DG-Trpc6 GC	wrs_2
24786	Ssb	0.00357214	0.218585	0.148	0.085	1	7	DG-Trpc6 GC	wrs_2
24787	Madd	0.00366926	0.188337	0.195	0.123	1	7	DG-Trpc6 GC	wrs_2
24788	Sod2	0.00389682	0.167992	0.141	0.081	1	7	DG-Trpc6 GC	wrs_2
24789	Cadm2	0.00394597	-0.223428	0.496	0.586	1	7	DG-Trpc6 GC	wrs_2
24790	Gm20754	0.0039878	-0.190406	0.467	0.555	1	7	DG-Trpc6 GC	wrs_2
24791	B230209E15Rik	0.00409532	0.240173	0.223	0.154	1	7	DG-Trpc6 GC	wrs_2
24792	Drp2	0.00410076	0.301848	0.113	0.064	1	7	DG-Trpc6 GC	wrs_2
24793	Pkd1	0.00411004	0.243805	0.229	0.156	1	7	DG-Trpc6 GC	wrs_2
24794	Pabpc1	0.00422928	0.162459	0.121	0.066	1	7	DG-Trpc6 GC	wrs_2
24795	Klhl3	0.00438551	0.199472	0.385	0.31	1	7	DG-Trpc6 GC	wrs_2
24796	Fbxo10	0.00444269	0.151665	0.158	0.092	1	7	DG-Trpc6 GC	wrs_2
24797	Sec31a	0.0044476	0.164992	0.129	0.071	1	7	DG-Trpc6 GC	wrs_2
24798	Chst9	0.00451297	0.279608	0.117	0.066	1	7	DG-Trpc6 GC	wrs_2
24799	Psmd11	0.00452436	0.246447	0.158	0.098	1	7	DG-Trpc6 GC	wrs_2
24800	Gm42771	0.00455231	0.26435	0.102	0.054	1	7	DG-Trpc6 GC	wrs_2
24801	Rnf180	0.00457966	0.150669	0.113	0.058	1	7	DG-Trpc6 GC	wrs_2
24802	Brcc3	0.00460266	0.21048	0.117	0.064	1	7	DG-Trpc6 GC	wrs_2
24803	Lman1	0.0046542	0.218395	0.117	0.066	1	7	DG-Trpc6 GC	wrs_2
24804	Fggy	0.00473914	0.191183	0.109	0.058	1	7	DG-Trpc6 GC	wrs_2
24805	Marchf7	0.00485106	-0.286969	0.135	0.193	1	7	DG-Trpc6 GC	wrs_2
24806	Cyp7b1	0.0049843	-0.210824	0.467	0.557	1	7	DG-Trpc6 GC	wrs_2
24807	Astn2	0.00501211	0.110741	0.121	0.066	1	7	DG-Trpc6 GC	wrs_2
24808	Matr3	0.00503858	0.205047	0.17	0.104	1	7	DG-Trpc6 GC	wrs_2
24809	Myef2	0.00514867	0.189512	0.396	0.31	1	7	DG-Trpc6 GC	wrs_2
24810	Fam171a1	0.00516068	-0.319003	0.178	0.237	1	7	DG-Trpc6 GC	wrs_2
24811	Usp13	0.00527121	0.226827	0.143	0.085	1	7	DG-Trpc6 GC	wrs_2
24812	Samd8	0.00531922	0.202982	0.141	0.081	1	7	DG-Trpc6 GC	wrs_2
24813	Eif4g3	0.00540407	0.206639	0.525	0.432	1	7	DG-Trpc6 GC	wrs_2
24814	B3galt5	0.00550552	0.243367	0.117	0.064	1	7	DG-Trpc6 GC	wrs_2
24815	Gpm6a	0.00553156	0.214042	0.459	0.397	1	7	DG-Trpc6 GC	wrs_2
24816	Ptk2b	0.00570595	-0.20137	0.455	0.543	1	7	DG-Trpc6 GC	wrs_2
24817	Supt5	0.00572872	0.228857	0.143	0.087	1	7	DG-Trpc6 GC	wrs_2
24818	Dlg2	0.00581172	0.200643	0.475	0.412	1	7	DG-Trpc6 GC	wrs_2
24819	Rpgrip1l	0.0058282	-0.280108	0.07	0.118	1	7	DG-Trpc6 GC	wrs_2
24820	Dgat2	0.00586931	0.281071	0.123	0.073	1	7	DG-Trpc6 GC	wrs_2
24821	Dhx40	0.00589188	-0.320439	0.086	0.135	1	7	DG-Trpc6 GC	wrs_2
24822	Chpt1	0.00590841	0.184015	0.111	0.062	1	7	DG-Trpc6 GC	wrs_2
24823	Ezh2	0.00613705	-0.279936	0.062	0.11	1	7	DG-Trpc6 GC	wrs_2
24824	Nop58	0.00622672	0.243912	0.119	0.067	1	7	DG-Trpc6 GC	wrs_2
24825	Cep170	0.00623057	0.224755	0.209	0.139	1	7	DG-Trpc6 GC	wrs_2
24826	Supt3	0.00627393	0.186565	0.227	0.152	1	7	DG-Trpc6 GC	wrs_2
24827	Ppig	0.00633249	0.179768	0.24	0.17	1	7	DG-Trpc6 GC	wrs_2
24828	Maml3	0.00636852	-0.237964	0.459	0.543	1	7	DG-Trpc6 GC	wrs_2
24829	Spon1	0.00638999	0.136865	0.418	0.32	1	7	DG-Trpc6 GC	wrs_2
24830	Cacna2d1	0.00644268	-0.165693	0.539	0.617	1	7	DG-Trpc6 GC	wrs_2
24831	Gm26652	0.00651667	-0.265392	0.096	0.15	1	7	DG-Trpc6 GC	wrs_2
24832	Sirpa	0.00662259	0.204199	0.127	0.073	1	7	DG-Trpc6 GC	wrs_2
24833	Rab3gap2	0.00671399	0.170605	0.227	0.156	1	7	DG-Trpc6 GC	wrs_2
24834	Mtch2	0.00677566	-0.297504	0.127	0.185	1	7	DG-Trpc6 GC	wrs_2
24835	Cdin1	0.00689177	0.203975	0.146	0.091	1	7	DG-Trpc6 GC	wrs_2
24836	Sh3gl2	0.00709858	0.210896	0.205	0.145	1	7	DG-Trpc6 GC	wrs_2
24837	Slf1	0.00717501	0.162686	0.135	0.079	1	7	DG-Trpc6 GC	wrs_2
24838	Zfp704	0.0072412	0.230307	0.209	0.148	1	7	DG-Trpc6 GC	wrs_2
24839	Syn2	0.0073528	0.1924	0.463	0.405	1	7	DG-Trpc6 GC	wrs_2
24840	Add2	0.00742529	-0.245948	0.443	0.53	1	7	DG-Trpc6 GC	wrs_2
24841	Thsd7b	0.00750417	0.159938	0.209	0.152	1	7	DG-Trpc6 GC	wrs_2
24842	Pcdh15	0.00767195	0.122089	0.121	0.069	1	7	DG-Trpc6 GC	wrs_2
24843	Asxl2	0.0076953	0.247858	0.268	0.204	1	7	DG-Trpc6 GC	wrs_2
24844	Trpc5	0.00790824	0.16547	0.141	0.083	1	7	DG-Trpc6 GC	wrs_2
24845	Kcna4	0.00803449	-0.296904	0.104	0.156	1	7	DG-Trpc6 GC	wrs_2
24846	Pde4dip	0.00819362	-0.253769	0.467	0.551	1	7	DG-Trpc6 GC	wrs_2
24847	Wincr1	0.00831635	0.178159	0.266	0.195	1	7	DG-Trpc6 GC	wrs_2
24848	Homer1	0.00837234	0.17073	0.17	0.112	1	7	DG-Trpc6 GC	wrs_2
24849	Cse1l	0.00864181	0.199874	0.102	0.056	1	7	DG-Trpc6 GC	wrs_2
24850	Emb	0.00870079	0.197255	0.123	0.073	1	7	DG-Trpc6 GC	wrs_2
24851	Nt5c2	0.00922906	0.245229	0.398	0.329	1	7	DG-Trpc6 GC	wrs_2
24852	Eif5	0.00924726	0.183439	0.115	0.066	1	7	DG-Trpc6 GC	wrs_2
24853	Agap2	0.00931918	0.196876	0.217	0.154	1	7	DG-Trpc6 GC	wrs_2
24854	Kcnk1	0.00936881	-0.279934	0.146	0.202	1	7	DG-Trpc6 GC	wrs_2
24855	Tbl1x	0.00970881	0.143173	0.105	0.056	1	7	DG-Trpc6 GC	wrs_2
24856	Map2k1	0.00972227	0.177769	0.311	0.235	1	7	DG-Trpc6 GC	wrs_2
24857	Casc3	0.00976391	0.143831	0.113	0.066	1	7	DG-Trpc6 GC	wrs_2
24858	Mgat5b	0.00981321	0.166544	0.156	0.1	1	7	DG-Trpc6 GC	wrs_2
28230	Malat1	8.07e-08	-0.374278	0.278	0.416	0.00318349	8	DG-Cdh12 GC	wrs_2
28232	Tenm2	2.3e-06	0.34838	0.407	0.297	0.0908964	8	DG-Cdh12 GC	wrs_2
28233	Epha7	1.34e-05	-0.31451	0.407	0.535	0.529196	8	DG-Cdh12 GC	wrs_2
28234	Gm21992	2.99e-05	0.336025	0.223	0.121	1	8	DG-Cdh12 GC	wrs_2
28235	Clcn6	4.04e-05	-0.334769	0.039	0.106	1	8	DG-Cdh12 GC	wrs_2
28236	Syndig1	0.000101571	-0.294711	0.131	0.218	1	8	DG-Cdh12 GC	wrs_2
28237	Macroh2a1	0.000126152	0.375702	0.129	0.062	1	8	DG-Cdh12 GC	wrs_2
28238	Crym	0.000138104	0.286898	0.239	0.142	1	8	DG-Cdh12 GC	wrs_2
28239	Tenm4	0.000165171	0.220458	0.174	0.11	1	8	DG-Cdh12 GC	wrs_2
28240	Sntg2	0.00018019	-0.302861	0.104	0.187	1	8	DG-Cdh12 GC	wrs_2
28241	Kcnip4	0.000213538	0.147462	0.708	0.612	1	8	DG-Cdh12 GC	wrs_2
28242	Mecp2	0.000224892	0.301004	0.266	0.175	1	8	DG-Cdh12 GC	wrs_2
28243	Atp9a	0.000318012	0.24943	0.268	0.174	1	8	DG-Cdh12 GC	wrs_2
28244	Rasal2	0.000402417	-0.206234	0.558	0.629	1	8	DG-Cdh12 GC	wrs_2
28245	Car10	0.000447423	0.235005	0.423	0.36	1	8	DG-Cdh12 GC	wrs_2
28246	Vav3	0.00053862	-0.212637	0.511	0.606	1	8	DG-Cdh12 GC	wrs_2
28247	Cdh13	0.000687873	0.233877	0.397	0.287	1	8	DG-Cdh12 GC	wrs_2
28248	Akap11	0.000785578	0.279077	0.303	0.213	1	8	DG-Cdh12 GC	wrs_2
28249	Fras1	0.000996141	0.268389	0.276	0.196	1	8	DG-Cdh12 GC	wrs_2
28250	Dlgap2	0.00103078	-0.214803	0.452	0.556	1	8	DG-Cdh12 GC	wrs_2
28251	Zcchc17	0.00106057	0.238497	0.168	0.097	1	8	DG-Cdh12 GC	wrs_2
28252	Wdhd1	0.00112087	-0.270423	0.061	0.121	1	8	DG-Cdh12 GC	wrs_2
28253	Erc2	0.00128397	0.167058	0.679	0.614	1	8	DG-Cdh12 GC	wrs_2
28254	Grid1	0.00161368	0.250304	0.593	0.496	1	8	DG-Cdh12 GC	wrs_2
28255	Zmym2	0.00165725	0.245284	0.384	0.287	1	8	DG-Cdh12 GC	wrs_2
28256	Xpo4	0.00179126	-0.274222	0.055	0.108	1	8	DG-Cdh12 GC	wrs_2
28257	Gnao1	0.00202067	0.243125	0.374	0.28	1	8	DG-Cdh12 GC	wrs_2
28258	Arfgap1	0.00219301	0.233934	0.155	0.091	1	8	DG-Cdh12 GC	wrs_2
28259	Raver2	0.0022023	-0.200983	0.053	0.104	1	8	DG-Cdh12 GC	wrs_2
28260	Cntnap5b	0.00223201	-0.23367	0.497	0.547	1	8	DG-Cdh12 GC	wrs_2
28261	Cpt1c	0.00236468	0.270585	0.162	0.099	1	8	DG-Cdh12 GC	wrs_2
28262	Ap3s1	0.0024341	0.256144	0.119	0.065	1	8	DG-Cdh12 GC	wrs_2
28263	Slc38a6	0.00259984	0.217681	0.137	0.078	1	8	DG-Cdh12 GC	wrs_2
28264	Scmh1	0.00273622	0.162598	0.387	0.291	1	8	DG-Cdh12 GC	wrs_2
28265	Crtac1	0.00276332	0.254036	0.213	0.142	1	8	DG-Cdh12 GC	wrs_2
28266	Xrn1	0.00304119	0.26386	0.354	0.274	1	8	DG-Cdh12 GC	wrs_2
28267	Brinp3	0.00306458	-0.167567	0.16	0.239	1	8	DG-Cdh12 GC	wrs_2
28268	Prickle1	0.00310594	0.242179	0.489	0.422	1	8	DG-Cdh12 GC	wrs_2
28269	Slc35f3	0.00316699	0.228953	0.458	0.369	1	8	DG-Cdh12 GC	wrs_2
28270	Tns3	0.00326768	0.248881	0.112	0.06	1	8	DG-Cdh12 GC	wrs_2
28271	Prdm8	0.00334446	0.279603	0.11	0.06	1	8	DG-Cdh12 GC	wrs_2
28272	Anks1	0.00370472	0.212134	0.133	0.075	1	8	DG-Cdh12 GC	wrs_2
28273	Entpd6	0.00392943	0.254907	0.106	0.056	1	8	DG-Cdh12 GC	wrs_2
28274	Ubap2	0.00394857	0.24971	0.19	0.121	1	8	DG-Cdh12 GC	wrs_2
28275	Col25a1	0.00400275	0.189273	0.38	0.304	1	8	DG-Cdh12 GC	wrs_2
28276	Pcsk5	0.00408711	0.192286	0.53	0.457	1	8	DG-Cdh12 GC	wrs_2
28277	Adcy2	0.00421543	-0.190092	0.395	0.493	1	8	DG-Cdh12 GC	wrs_2
28278	Rnmt	0.00425084	0.186997	0.115	0.063	1	8	DG-Cdh12 GC	wrs_2
28279	Luc7l2	0.00429558	0.212511	0.521	0.489	1	8	DG-Cdh12 GC	wrs_2
28280	St6galnac3	0.00438001	0.221098	0.605	0.56	1	8	DG-Cdh12 GC	wrs_2
28281	Dgkb	0.00453328	0.23843	0.223	0.157	1	8	DG-Cdh12 GC	wrs_2
28282	Itsn2	0.00522595	0.230396	0.266	0.19	1	8	DG-Cdh12 GC	wrs_2
28283	Prpf38b	0.00523622	-0.235764	0.127	0.19	1	8	DG-Cdh12 GC	wrs_2
28284	Atp5c1	0.00537444	0.197124	0.198	0.129	1	8	DG-Cdh12 GC	wrs_2
28285	Ccdc148	0.00540762	0.193045	0.262	0.187	1	8	DG-Cdh12 GC	wrs_2
28286	Farsb	0.00619195	0.220854	0.194	0.132	1	8	DG-Cdh12 GC	wrs_2
28287	Shisa6	0.00644348	0.174496	0.448	0.375	1	8	DG-Cdh12 GC	wrs_2
28288	Pde1a	0.00653845	0.186542	0.321	0.235	1	8	DG-Cdh12 GC	wrs_2
28289	Fat3	0.00659221	-0.335067	0.292	0.356	1	8	DG-Cdh12 GC	wrs_2
28290	Myo18a	0.00667987	-0.27892	0.194	0.259	1	8	DG-Cdh12 GC	wrs_2
28291	Fermt2	0.00671049	0.277677	0.213	0.151	1	8	DG-Cdh12 GC	wrs_2
28292	Grip1	0.00718701	0.0607843	0.135	0.101	1	8	DG-Cdh12 GC	wrs_2
28293	Rnf112	0.00718738	-0.232338	0.117	0.175	1	8	DG-Cdh12 GC	wrs_2
28294	Syt11	0.00726896	0.237828	0.243	0.175	1	8	DG-Cdh12 GC	wrs_2
28295	Cwc27	0.00728248	-0.199194	0.188	0.261	1	8	DG-Cdh12 GC	wrs_2
28296	Gucy1b1	0.00737587	0.175799	0.229	0.164	1	8	DG-Cdh12 GC	wrs_2
28297	Prr14	0.00738245	-0.269633	0.084	0.134	1	8	DG-Cdh12 GC	wrs_2
28298	Osbp2	0.00787823	-0.221399	0.517	0.575	1	8	DG-Cdh12 GC	wrs_2
28299	Zfp148	0.00835362	-0.202335	0.399	0.468	1	8	DG-Cdh12 GC	wrs_2
28300	Abi2	0.0086835	-0.222098	0.354	0.444	1	8	DG-Cdh12 GC	wrs_2
28301	D130040H23Rik	0.00870997	-0.22718	0.096	0.149	1	8	DG-Cdh12 GC	wrs_2
28302	Cdkal1	0.00895022	-0.23079	0.299	0.36	1	8	DG-Cdh12 GC	wrs_2
28303	Fam120c	0.00896169	0.186104	0.329	0.254	1	8	DG-Cdh12 GC	wrs_2
28304	Shisal1	0.00906561	-0.249048	0.104	0.159	1	8	DG-Cdh12 GC	wrs_2
28305	Vwa3a	0.00931344	0.229456	0.262	0.194	1	8	DG-Cdh12 GC	wrs_2
28306	Lypd1	0.00935058	0.144837	0.188	0.127	1	8	DG-Cdh12 GC	wrs_2
28307	Ophn1	0.0094512	-0.225932	0.17	0.233	1	8	DG-Cdh12 GC	wrs_2
28308	Rims2	0.00972265	0.176431	0.27	0.224	1	8	DG-Cdh12 GC	wrs_2
28309	Tmem106b	0.00990075	0.214192	0.153	0.099	1	8	DG-Cdh12 GC	wrs_2
31894	Gm2164	2.62e-25	-1.27191	0.025	0.25	1.03e-20	9	SB-Dpp10-Neuron	wrs_2
31895	Gm2115	3.98e-19	-0.823789	0.007	0.134	1.57e-14	9	SB-Dpp10-Neuron	wrs_2
31896	4921539H07Rik	1.44e-16	-0.781519	0.004	0.107	5.7e-12	9	SB-Dpp10-Neuron	wrs_2
31898	Slc24a2	2.15e-14	-2.44838	0.08	0.25	8.5e-10	9	SB-Dpp10-Neuron	wrs_2
31900	Usp29	4.57e-14	0.843405	0.861	0.589	1.8e-09	9	SB-Dpp10-Neuron	wrs_2
31901	Tanc1	2.88e-11	-0.922368	0.053	0.17	1.14e-06	9	SB-Dpp10-Neuron	wrs_2
31903	Epha7	1.77e-10	-1.96807	0.022	0.116	7e-06	9	SB-Dpp10-Neuron	wrs_2
31905	Atp2b1	5.43e-10	-1.63328	0.145	0.357	2.15e-05	9	SB-Dpp10-Neuron	wrs_2
31906	Adora1	7.92e-10	-0.442216	0.018	0.125	3.13e-05	9	SB-Dpp10-Neuron	wrs_2
31907	Dnah9	9e-10	-0.776174	0.167	0.375	3.55e-05	9	SB-Dpp10-Neuron	wrs_2
31908	Cnksr2	1.72e-09	-1.8632	0.102	0.375	6.77e-05	9	SB-Dpp10-Neuron	wrs_2
31909	Mical2	1.91e-09	-0.999877	0.189	0.366	7.54e-05	9	SB-Dpp10-Neuron	wrs_2
31910	Rspo2	2.27e-09	-0.667363	0.023	0.134	8.94e-05	9	SB-Dpp10-Neuron	wrs_2
31911	Epha4	3.3e-09	-1.27046	0.065	0.205	0.000130097	9	SB-Dpp10-Neuron	wrs_2
31912	Dpp10	6.05e-09	0.586645	0.789	0.473	0.000238825	9	SB-Dpp10-Neuron	wrs_2
31913	Sorl1	7.63e-09	-0.697842	0.188	0.411	0.000301281	9	SB-Dpp10-Neuron	wrs_2
31914	Lhfpl3	9.66e-09	0.703055	0.702	0.429	0.000381419	9	SB-Dpp10-Neuron	wrs_2
31915	Pantr1	1.08e-08	-0.51432	0.029	0.143	0.000426824	9	SB-Dpp10-Neuron	wrs_2
31916	Lmo7	2.35e-08	-0.982349	0.156	0.366	0.000926955	9	SB-Dpp10-Neuron	wrs_2
31917	Ccdc88c	2.8e-08	-0.711009	0.054	0.196	0.00110702	9	SB-Dpp10-Neuron	wrs_2
31918	Grin2a	3.23e-08	-5.61608	0.042	0.196	0.00127539	9	SB-Dpp10-Neuron	wrs_2
31919	Man1a	3.34e-08	-0.748158	0.158	0.357	0.00131815	9	SB-Dpp10-Neuron	wrs_2
31920	Hs6st3	3.59e-08	-0.764476	0.079	0.241	0.00141752	9	SB-Dpp10-Neuron	wrs_2
31921	Kalrn	3.71e-08	-2.97874	0.066	0.223	0.00146421	9	SB-Dpp10-Neuron	wrs_2
31922	Shisa6	5.09e-08	-0.957407	0.061	0.232	0.00200953	9	SB-Dpp10-Neuron	wrs_2
31923	Pex5l	5.89e-08	-0.708279	0.485	0.652	0.00232625	9	SB-Dpp10-Neuron	wrs_2
31924	Celf4	7.88e-08	0.736569	0.591	0.348	0.00310958	9	SB-Dpp10-Neuron	wrs_2
31925	Gm20754	1.19e-07	-2.24752	0.061	0.134	0.004714	9	SB-Dpp10-Neuron	wrs_2
31926	4930555F03Rik	1.27e-07	0.725172	0.473	0.25	0.00501718	9	SB-Dpp10-Neuron	wrs_2
31927	Tmem178	1.46e-07	-0.561527	0.05	0.179	0.00576096	9	SB-Dpp10-Neuron	wrs_2
31928	Ryr3	2.08e-07	-0.561177	0.372	0.598	0.00820112	9	SB-Dpp10-Neuron	wrs_2
31929	Itga8	2.13e-07	-0.629434	0.043	0.161	0.00839697	9	SB-Dpp10-Neuron	wrs_2
31930	Camk2a	2.58e-07	-0.927481	0.067	0.241	0.0102008	9	SB-Dpp10-Neuron	wrs_2
31931	Slit3	3.39e-07	-2.48372	0.097	0.214	0.0133694	9	SB-Dpp10-Neuron	wrs_2
31932	Gm26871	3.68e-07	0.54921	0.757	0.482	0.014512	9	SB-Dpp10-Neuron	wrs_2
31933	Nr3c2	3.94e-07	-0.794182	0.171	0.339	0.0155677	9	SB-Dpp10-Neuron	wrs_2
31934	A230057D06Rik	4.32e-07	0.561812	0.801	0.634	0.0170456	9	SB-Dpp10-Neuron	wrs_2
31935	Thsd4	4.61e-07	-0.590289	0.111	0.277	0.0182039	9	SB-Dpp10-Neuron	wrs_2
31936	Csmd3	4.99e-07	0.570428	0.733	0.518	0.0196963	9	SB-Dpp10-Neuron	wrs_2
31937	Egfem1	5.93e-07	-1.13145	0.1	0.241	0.0233939	9	SB-Dpp10-Neuron	wrs_2
31938	Cttnbp2	6.02e-07	-1.60004	0.101	0.304	0.0237664	9	SB-Dpp10-Neuron	wrs_2
31939	Dock4	6.68e-07	-0.745507	0.213	0.429	0.0263634	9	SB-Dpp10-Neuron	wrs_2
31940	Sphkap	8.96e-07	-1.14097	0.051	0.188	0.0353718	9	SB-Dpp10-Neuron	wrs_2
31941	Khdrbs3	9.66e-07	-0.58837	0.33	0.518	0.0381396	9	SB-Dpp10-Neuron	wrs_2
31942	Wipf3	9.71e-07	-0.809773	0.082	0.232	0.0383125	9	SB-Dpp10-Neuron	wrs_2
31943	Slc26a4	1.28e-06	-0.431631	0.025	0.116	0.0506495	9	SB-Dpp10-Neuron	wrs_2
31944	Gatad1	1.49e-06	-0.439342	0.022	0.107	0.058757	9	SB-Dpp10-Neuron	wrs_2
31945	Susd6	1.64e-06	-0.622321	0.15	0.304	0.0646266	9	SB-Dpp10-Neuron	wrs_2
31946	Brd9	1.79e-06	-0.75628	0.111	0.259	0.0705804	9	SB-Dpp10-Neuron	wrs_2
31947	Runx2	2.13e-06	-0.665443	0.145	0.304	0.0839233	9	SB-Dpp10-Neuron	wrs_2
31948	Stac	2.3e-06	-0.641701	0.043	0.152	0.0909624	9	SB-Dpp10-Neuron	wrs_2
31949	Tenm3	2.94e-06	0.576088	0.512	0.277	0.115972	9	SB-Dpp10-Neuron	wrs_2
31950	Sort1	3.04e-06	-0.675647	0.18	0.348	0.120061	9	SB-Dpp10-Neuron	wrs_2
31951	Lrrn2	3.13e-06	-0.470938	0.187	0.366	0.123406	9	SB-Dpp10-Neuron	wrs_2
31952	Ankrd33b	3.37e-06	-0.506646	0.049	0.161	0.132956	9	SB-Dpp10-Neuron	wrs_2
31953	Atp2b4	4.41e-06	0.608768	0.42	0.188	0.173997	9	SB-Dpp10-Neuron	wrs_2
31954	Robo1	5.7e-06	0.575022	0.663	0.429	0.224814	9	SB-Dpp10-Neuron	wrs_2
31955	C130073E24Rik	5.82e-06	0.457163	0.529	0.304	0.229687	9	SB-Dpp10-Neuron	wrs_2
31956	Cacnb2	5.83e-06	-0.916473	0.241	0.411	0.230188	9	SB-Dpp10-Neuron	wrs_2
31957	Rmst	6.95e-06	0.706265	0.507	0.286	0.274388	9	SB-Dpp10-Neuron	wrs_2
31958	Sfxn4	7.07e-06	-0.469192	0.029	0.116	0.278967	9	SB-Dpp10-Neuron	wrs_2
31959	Iqgap2	7.21e-06	-0.909392	0.092	0.196	0.284594	9	SB-Dpp10-Neuron	wrs_2
31960	Nfib	7.69e-06	-0.610518	0.106	0.196	0.303408	9	SB-Dpp10-Neuron	wrs_2
31961	Msra	7.91e-06	-0.893327	0.17	0.33	0.312148	9	SB-Dpp10-Neuron	wrs_2
31962	Ssbp2	1.07e-05	0.671307	0.466	0.304	0.424212	9	SB-Dpp10-Neuron	wrs_2
31963	Nrp1	1.51e-05	-0.665601	0.073	0.188	0.595378	9	SB-Dpp10-Neuron	wrs_2
31964	Nlgn1	1.7e-05	0.57514	0.521	0.304	0.671603	9	SB-Dpp10-Neuron	wrs_2
31965	Nell2	1.88e-05	-1.00357	0.127	0.259	0.741725	9	SB-Dpp10-Neuron	wrs_2
31966	Trim9	1.9e-05	-0.467881	0.252	0.429	0.749814	9	SB-Dpp10-Neuron	wrs_2
31967	Fam189a1	1.95e-05	-0.583517	0.341	0.509	0.769621	9	SB-Dpp10-Neuron	wrs_2
31968	Rgs7bp	2.09e-05	-0.741764	0.165	0.304	0.823555	9	SB-Dpp10-Neuron	wrs_2
31969	Dcun1d4	2.13e-05	-0.468941	0.142	0.295	0.839399	9	SB-Dpp10-Neuron	wrs_2
31970	Arap2	2.25e-05	-0.575928	0.131	0.277	0.889395	9	SB-Dpp10-Neuron	wrs_2
31971	Zfp385b	2.64e-05	-0.511155	0.202	0.375	1	9	SB-Dpp10-Neuron	wrs_2
31972	Camk2d	3.01e-05	0.405959	0.728	0.527	1	9	SB-Dpp10-Neuron	wrs_2
31973	Ube2e2	3.01e-05	-0.80295	0.199	0.411	1	9	SB-Dpp10-Neuron	wrs_2
31974	Cntn5	3.44e-05	0.450944	0.555	0.357	1	9	SB-Dpp10-Neuron	wrs_2
31975	Magi1	3.61e-05	0.554631	0.603	0.384	1	9	SB-Dpp10-Neuron	wrs_2
31976	Prkcb	3.84e-05	-0.684227	0.498	0.616	1	9	SB-Dpp10-Neuron	wrs_2
31977	9330162G02Rik	3.93e-05	0.453206	0.799	0.554	1	9	SB-Dpp10-Neuron	wrs_2
31978	Dpyd	4e-05	0.752239	0.444	0.304	1	9	SB-Dpp10-Neuron	wrs_2
31979	Car10	4.49e-05	0.532133	0.585	0.42	1	9	SB-Dpp10-Neuron	wrs_2
31980	Adgrl3	5.28e-05	0.389782	0.835	0.723	1	9	SB-Dpp10-Neuron	wrs_2
31981	Mlip	5.38e-05	-0.529521	0.126	0.268	1	9	SB-Dpp10-Neuron	wrs_2
31982	Gpat4	5.84e-05	-0.311421	0.042	0.134	1	9	SB-Dpp10-Neuron	wrs_2
31983	Ano4	5.94e-05	-0.417706	0.294	0.482	1	9	SB-Dpp10-Neuron	wrs_2
31984	Slitrk5	6.92e-05	-0.500286	0.104	0.232	1	9	SB-Dpp10-Neuron	wrs_2
31985	Nos1ap	8.15e-05	-0.62124	0.379	0.5	1	9	SB-Dpp10-Neuron	wrs_2
31986	Kcnn3	8.3e-05	0.652657	0.273	0.107	1	9	SB-Dpp10-Neuron	wrs_2
31987	Pcdh7	8.34e-05	0.357231	0.844	0.652	1	9	SB-Dpp10-Neuron	wrs_2
31988	Adcy9	8.7e-05	-0.613781	0.202	0.348	1	9	SB-Dpp10-Neuron	wrs_2
31989	Unc5d	8.8e-05	0.42526	0.618	0.429	1	9	SB-Dpp10-Neuron	wrs_2
31990	Dscaml1	9e-05	-0.619203	0.202	0.366	1	9	SB-Dpp10-Neuron	wrs_2
31991	Dlc1	9.34e-05	-0.30601	0.059	0.161	1	9	SB-Dpp10-Neuron	wrs_2
31992	Cacna2d3	9.47e-05	-0.521501	0.353	0.491	1	9	SB-Dpp10-Neuron	wrs_2
31993	Sox5	9.52e-05	-0.637589	0.171	0.312	1	9	SB-Dpp10-Neuron	wrs_2
31994	Grid2	9.72e-05	0.441935	0.677	0.527	1	9	SB-Dpp10-Neuron	wrs_2
31995	Mkx	9.76e-05	-0.287099	0.042	0.134	1	9	SB-Dpp10-Neuron	wrs_2
31996	Adcy2	0.000106944	-0.660044	0.212	0.339	1	9	SB-Dpp10-Neuron	wrs_2
31997	Fstl5	0.000124648	0.52387	0.497	0.321	1	9	SB-Dpp10-Neuron	wrs_2
31998	Kcnab2	0.000134906	-0.425297	0.091	0.205	1	9	SB-Dpp10-Neuron	wrs_2
31999	Fbn2	0.000155819	-0.429536	0.077	0.188	1	9	SB-Dpp10-Neuron	wrs_2
32000	Pdia6	0.000156831	-0.351163	0.041	0.125	1	9	SB-Dpp10-Neuron	wrs_2
32001	Cobl	0.00016059	0.785782	0.264	0.107	1	9	SB-Dpp10-Neuron	wrs_2
32002	Tafa1	0.000161547	-0.619233	0.111	0.196	1	9	SB-Dpp10-Neuron	wrs_2
32003	Klhl2	0.000164054	-0.512381	0.23	0.348	1	9	SB-Dpp10-Neuron	wrs_2
32004	Sh3rf1	0.000166578	-0.397516	0.238	0.402	1	9	SB-Dpp10-Neuron	wrs_2
32005	Ppp1cb	0.000174899	-0.441774	0.149	0.286	1	9	SB-Dpp10-Neuron	wrs_2
32006	Arl15	0.000178618	-0.489669	0.091	0.205	1	9	SB-Dpp10-Neuron	wrs_2
32007	Cd47	0.000187713	-0.523104	0.207	0.339	1	9	SB-Dpp10-Neuron	wrs_2
32008	Kcnj6	0.000195476	-0.918271	0.079	0.196	1	9	SB-Dpp10-Neuron	wrs_2
32009	Copg2	0.000195886	0.290214	0.775	0.589	1	9	SB-Dpp10-Neuron	wrs_2
32010	Negr1	0.000199064	0.349708	0.647	0.509	1	9	SB-Dpp10-Neuron	wrs_2
32011	Dlgap1	0.000199104	-1.54238	0.111	0.232	1	9	SB-Dpp10-Neuron	wrs_2
32012	Cep85l	0.000199651	-0.500447	0.098	0.214	1	9	SB-Dpp10-Neuron	wrs_2
32013	Gm1604a	0.000212642	0.545255	0.444	0.259	1	9	SB-Dpp10-Neuron	wrs_2
32014	Gpm6b	0.000229622	-0.382795	0.19	0.304	1	9	SB-Dpp10-Neuron	wrs_2
32015	Magi2	0.000230077	-0.860684	0.238	0.348	1	9	SB-Dpp10-Neuron	wrs_2
32016	Srek1ip1	0.000259633	-0.385507	0.053	0.143	1	9	SB-Dpp10-Neuron	wrs_2
32017	A230006K03Rik	0.000262226	0.347935	0.729	0.589	1	9	SB-Dpp10-Neuron	wrs_2
32018	Raver2	0.000274243	-0.304523	0.08	0.188	1	9	SB-Dpp10-Neuron	wrs_2
32019	Tbxas1	0.00030707	0.849742	0.148	0.027	1	9	SB-Dpp10-Neuron	wrs_2
32020	Npr3	0.000349367	-0.503097	0.055	0.143	1	9	SB-Dpp10-Neuron	wrs_2
32021	Mpped2	0.000354128	-0.335291	0.124	0.214	1	9	SB-Dpp10-Neuron	wrs_2
32022	Ttc3	0.000358714	0.367317	0.666	0.464	1	9	SB-Dpp10-Neuron	wrs_2
32023	Adcy1	0.000359846	-0.279087	0.087	0.161	1	9	SB-Dpp10-Neuron	wrs_2
32024	Hlf	0.000396538	-0.325947	0.083	0.188	1	9	SB-Dpp10-Neuron	wrs_2
32025	Cpne5	0.000404826	0.809996	0.158	0.036	1	9	SB-Dpp10-Neuron	wrs_2
32026	Samd5	0.000430638	-0.447407	0.225	0.375	1	9	SB-Dpp10-Neuron	wrs_2
32027	Gm17167	0.000430941	-0.281678	0.05	0.134	1	9	SB-Dpp10-Neuron	wrs_2
32028	Ndfip2	0.000432628	-0.468918	0.108	0.223	1	9	SB-Dpp10-Neuron	wrs_2
32029	Ascc2	0.000447417	-0.437418	0.079	0.179	1	9	SB-Dpp10-Neuron	wrs_2
32030	Ppfia2	0.000463628	-1.28347	0.066	0.116	1	9	SB-Dpp10-Neuron	wrs_2
32031	Ntng2	0.00046636	-0.30292	0.05	0.134	1	9	SB-Dpp10-Neuron	wrs_2
32032	Nfix	0.000474539	-0.280009	0.08	0.17	1	9	SB-Dpp10-Neuron	wrs_2
32033	Ptn	0.00048228	-0.290848	0.104	0.214	1	9	SB-Dpp10-Neuron	wrs_2
32034	Npas2	0.000490141	-0.377853	0.229	0.384	1	9	SB-Dpp10-Neuron	wrs_2
32035	Fam135b	0.000500427	-0.547991	0.221	0.357	1	9	SB-Dpp10-Neuron	wrs_2
32036	Pdzrn4	0.000520154	0.267497	0.681	0.429	1	9	SB-Dpp10-Neuron	wrs_2
32037	Acvr1	0.000529873	-0.437694	0.148	0.25	1	9	SB-Dpp10-Neuron	wrs_2
32038	Mdm2	0.000537034	-0.316253	0.073	0.17	1	9	SB-Dpp10-Neuron	wrs_2
32039	Lrrc7	0.000559802	-0.510761	0.364	0.536	1	9	SB-Dpp10-Neuron	wrs_2
32040	Plxdc2	0.000560688	0.565016	0.309	0.161	1	9	SB-Dpp10-Neuron	wrs_2
32041	Nova1	0.000577414	0.598987	0.488	0.357	1	9	SB-Dpp10-Neuron	wrs_2
32042	Cntnap5c	0.000627402	-0.524628	0.287	0.411	1	9	SB-Dpp10-Neuron	wrs_2
32043	Htr2c	0.00062931	0.391547	0.503	0.321	1	9	SB-Dpp10-Neuron	wrs_2
32044	Parp8	0.000635695	0.424189	0.425	0.25	1	9	SB-Dpp10-Neuron	wrs_2
32045	Crym	0.000641354	-0.243502	0.046	0.125	1	9	SB-Dpp10-Neuron	wrs_2
32046	B830012L14Rik	0.000643893	0.485198	0.559	0.42	1	9	SB-Dpp10-Neuron	wrs_2
32047	Cd99l2	0.00065771	0.587632	0.112	0.009	1	9	SB-Dpp10-Neuron	wrs_2
32048	B130024G19Rik	0.000659412	0.768572	0.308	0.179	1	9	SB-Dpp10-Neuron	wrs_2
32049	Bcl11a	0.000660406	-0.347376	0.231	0.357	1	9	SB-Dpp10-Neuron	wrs_2
32050	Cdkl3	0.000685932	-0.423417	0.111	0.223	1	9	SB-Dpp10-Neuron	wrs_2
32051	Lingo2	0.000741935	0.589638	0.361	0.232	1	9	SB-Dpp10-Neuron	wrs_2
32052	Reep5	0.000771419	-0.341975	0.103	0.214	1	9	SB-Dpp10-Neuron	wrs_2
32053	Gm45321	0.000771799	0.349979	0.383	0.205	1	9	SB-Dpp10-Neuron	wrs_2
32054	Prickle2	0.000772338	-0.470413	0.304	0.464	1	9	SB-Dpp10-Neuron	wrs_2
32055	Ppp4r4	0.000798202	-0.335691	0.184	0.321	1	9	SB-Dpp10-Neuron	wrs_2
32056	Scn3b	0.000874728	-0.351611	0.123	0.241	1	9	SB-Dpp10-Neuron	wrs_2
32057	Brinp3	0.000913509	0.349933	0.668	0.491	1	9	SB-Dpp10-Neuron	wrs_2
32058	Rims2	0.000916437	0.324962	0.779	0.625	1	9	SB-Dpp10-Neuron	wrs_2
32059	Rerg	0.000935453	0.535713	0.347	0.196	1	9	SB-Dpp10-Neuron	wrs_2
32060	Dlg2	0.000938053	0.477595	0.588	0.42	1	9	SB-Dpp10-Neuron	wrs_2
32061	Snx19	0.000954499	-0.248298	0.042	0.116	1	9	SB-Dpp10-Neuron	wrs_2
32062	Nars	0.000959004	-0.38696	0.111	0.223	1	9	SB-Dpp10-Neuron	wrs_2
32063	Brf1	0.000973348	-0.450468	0.095	0.196	1	9	SB-Dpp10-Neuron	wrs_2
32064	Frmpd4	0.000996496	-0.500339	0.219	0.33	1	9	SB-Dpp10-Neuron	wrs_2
32065	Zfp943	0.00100303	-0.286348	0.074	0.17	1	9	SB-Dpp10-Neuron	wrs_2
32066	St6galnac5	0.00104036	-0.337541	0.048	0.125	1	9	SB-Dpp10-Neuron	wrs_2
32067	Zbtb16	0.00105229	-0.739281	0.142	0.268	1	9	SB-Dpp10-Neuron	wrs_2
32068	Rnf38	0.00107375	-0.404878	0.101	0.205	1	9	SB-Dpp10-Neuron	wrs_2
32069	Cnot4	0.00110533	-0.472735	0.354	0.473	1	9	SB-Dpp10-Neuron	wrs_2
32070	Bcl11b	0.00114616	-0.301885	0.111	0.196	1	9	SB-Dpp10-Neuron	wrs_2
32071	Crtac1	0.00118627	-0.217584	0.096	0.205	1	9	SB-Dpp10-Neuron	wrs_2
32072	Kazn	0.00119254	0.556484	0.424	0.286	1	9	SB-Dpp10-Neuron	wrs_2
32074	Malat1	0.00128393	-4.39974	0.039	0.241	1	9	SB-Dpp10-Neuron	wrs_2
32075	Cadm1	0.00128782	0.495867	0.614	0.491	1	9	SB-Dpp10-Neuron	wrs_2
32076	Kansl2	0.00136324	-0.363893	0.066	0.152	1	9	SB-Dpp10-Neuron	wrs_2
32077	Slc16a7	0.00136996	-0.322849	0.235	0.366	1	9	SB-Dpp10-Neuron	wrs_2
32078	Clstn2	0.00139495	-0.491972	0.101	0.125	1	9	SB-Dpp10-Neuron	wrs_2
32079	Rbbp5	0.00139932	-0.337172	0.055	0.134	1	9	SB-Dpp10-Neuron	wrs_2
32080	Bbs7	0.00142989	-0.233816	0.103	0.214	1	9	SB-Dpp10-Neuron	wrs_2
32081	Grik2	0.00147721	0.58646	0.431	0.321	1	9	SB-Dpp10-Neuron	wrs_2
32082	Mrtfa	0.00151123	-0.350422	0.242	0.366	1	9	SB-Dpp10-Neuron	wrs_2
32083	Ndst3	0.00155837	-0.754955	0.253	0.357	1	9	SB-Dpp10-Neuron	wrs_2
32084	Slc1a2	0.00157429	-0.0948823	0.05	0.134	1	9	SB-Dpp10-Neuron	wrs_2
32085	Gm32014	0.00158	-0.364809	0.079	0.17	1	9	SB-Dpp10-Neuron	wrs_2
32086	Ndst1	0.00160182	-0.296953	0.072	0.161	1	9	SB-Dpp10-Neuron	wrs_2
32087	Dab1	0.00161884	-0.476261	0.263	0.321	1	9	SB-Dpp10-Neuron	wrs_2
32088	Trhde	0.00172113	-0.324645	0.171	0.295	1	9	SB-Dpp10-Neuron	wrs_2
32089	Kcnq3	0.00174887	-0.351029	0.281	0.429	1	9	SB-Dpp10-Neuron	wrs_2
32090	Zyg11b	0.00177046	-0.392518	0.222	0.339	1	9	SB-Dpp10-Neuron	wrs_2
32091	Pfkl	0.00178662	-0.30446	0.045	0.116	1	9	SB-Dpp10-Neuron	wrs_2
32092	Pcdh15	0.00184453	0.387715	0.511	0.366	1	9	SB-Dpp10-Neuron	wrs_2
32093	Ldhb	0.00186825	-0.35238	0.045	0.116	1	9	SB-Dpp10-Neuron	wrs_2
32094	Plk2	0.0018909	-0.342937	0.062	0.143	1	9	SB-Dpp10-Neuron	wrs_2
32095	Rab8b	0.0019169	-0.506329	0.09	0.179	1	9	SB-Dpp10-Neuron	wrs_2
32096	Ephb1	0.00196851	0.535718	0.29	0.17	1	9	SB-Dpp10-Neuron	wrs_2
32097	Diras2	0.00198426	-0.261501	0.056	0.134	1	9	SB-Dpp10-Neuron	wrs_2
32098	Rtn4rl1	0.00200411	-0.221018	0.051	0.125	1	9	SB-Dpp10-Neuron	wrs_2
32099	Cdh6	0.00206388	-0.45581	0.074	0.161	1	9	SB-Dpp10-Neuron	wrs_2
32100	Ppm1d	0.00207779	-0.401255	0.042	0.107	1	9	SB-Dpp10-Neuron	wrs_2
32101	Tspan33	0.00209726	-0.332979	0.067	0.152	1	9	SB-Dpp10-Neuron	wrs_2
32102	Far2	0.00210557	-0.290822	0.129	0.241	1	9	SB-Dpp10-Neuron	wrs_2
32103	Syt10	0.00211194	-0.367823	0.052	0.125	1	9	SB-Dpp10-Neuron	wrs_2
32104	Pcnt	0.00212401	-0.298556	0.062	0.143	1	9	SB-Dpp10-Neuron	wrs_2
32105	Asb7	0.00217302	-0.323935	0.086	0.179	1	9	SB-Dpp10-Neuron	wrs_2
32106	Pcsk5	0.00218868	-0.375517	0.165	0.259	1	9	SB-Dpp10-Neuron	wrs_2
32107	Zup1	0.00219834	-0.44191	0.134	0.241	1	9	SB-Dpp10-Neuron	wrs_2
32108	Tmem178b	0.00226841	0.345401	0.784	0.679	1	9	SB-Dpp10-Neuron	wrs_2
32109	A330093E20Rik	0.0023611	-0.514407	0.048	0.116	1	9	SB-Dpp10-Neuron	wrs_2
32110	Bicdl1	0.00239201	-0.262021	0.24	0.393	1	9	SB-Dpp10-Neuron	wrs_2
32111	Map3k5	0.00245824	0.49879	0.347	0.223	1	9	SB-Dpp10-Neuron	wrs_2
32112	Gphn	0.00248204	0.361459	0.53	0.384	1	9	SB-Dpp10-Neuron	wrs_2
32113	Taf1b	0.00253332	-0.307168	0.165	0.286	1	9	SB-Dpp10-Neuron	wrs_2
32114	Cluh	0.00254274	-0.232659	0.045	0.116	1	9	SB-Dpp10-Neuron	wrs_2
32115	Fam13c	0.00260891	-0.414782	0.233	0.33	1	9	SB-Dpp10-Neuron	wrs_2
32116	Grm5	0.00261036	-0.51556	0.42	0.571	1	9	SB-Dpp10-Neuron	wrs_2
32117	Eps15	0.00261369	-0.341806	0.126	0.232	1	9	SB-Dpp10-Neuron	wrs_2
32118	Rsbn1l	0.00261515	-0.334277	0.119	0.223	1	9	SB-Dpp10-Neuron	wrs_2
32119	Meis1	0.00263466	0.743614	0.119	0.027	1	9	SB-Dpp10-Neuron	wrs_2
32120	Zfp711	0.00269772	-0.409585	0.064	0.143	1	9	SB-Dpp10-Neuron	wrs_2
32121	Epha6	0.00273119	-0.848362	0.223	0.357	1	9	SB-Dpp10-Neuron	wrs_2
32122	Fam234b	0.00278601	-0.278402	0.058	0.134	1	9	SB-Dpp10-Neuron	wrs_2
32123	Sec14l1	0.00279011	-0.338453	0.09	0.179	1	9	SB-Dpp10-Neuron	wrs_2
32124	Smyd4	0.00282103	-0.35123	0.064	0.143	1	9	SB-Dpp10-Neuron	wrs_2
32125	Ppp3ca	0.00282802	-2.09088	0.049	0.125	1	9	SB-Dpp10-Neuron	wrs_2
32126	Cbfb	0.00286104	0.475058	0.132	0.036	1	9	SB-Dpp10-Neuron	wrs_2
32127	Pbx3	0.00287985	0.591592	0.317	0.188	1	9	SB-Dpp10-Neuron	wrs_2
32128	Ppm1e	0.00291984	-0.838529	0.211	0.366	1	9	SB-Dpp10-Neuron	wrs_2
32129	Matn2	0.00292792	-0.326238	0.07	0.152	1	9	SB-Dpp10-Neuron	wrs_2
32130	9530026P05Rik	0.00293275	0.417096	0.292	0.161	1	9	SB-Dpp10-Neuron	wrs_2
32131	Fry	0.00295505	-0.45058	0.228	0.286	1	9	SB-Dpp10-Neuron	wrs_2
32132	Zkscan3	0.00296725	-0.334438	0.157	0.277	1	9	SB-Dpp10-Neuron	wrs_2
32133	Cadps	0.00315119	-0.387827	0.413	0.491	1	9	SB-Dpp10-Neuron	wrs_2
32134	Bin3	0.00320937	-0.265135	0.048	0.116	1	9	SB-Dpp10-Neuron	wrs_2
32135	Tbc1d1	0.00322574	-0.345292	0.159	0.268	1	9	SB-Dpp10-Neuron	wrs_2
32136	Pcdh11x	0.0032392	0.488656	0.441	0.312	1	9	SB-Dpp10-Neuron	wrs_2
32137	Foxk1	0.0033266	-0.222597	0.064	0.143	1	9	SB-Dpp10-Neuron	wrs_2
32138	Dpf3	0.00339102	-0.298276	0.05	0.125	1	9	SB-Dpp10-Neuron	wrs_2
32139	Dmd	0.00339474	-0.33973	0.553	0.661	1	9	SB-Dpp10-Neuron	wrs_2
32140	Dctn6	0.00344713	-0.321788	0.053	0.125	1	9	SB-Dpp10-Neuron	wrs_2
32141	Pcsk2	0.00348224	-0.354104	0.302	0.446	1	9	SB-Dpp10-Neuron	wrs_2
32142	Fnbp1l	0.00356098	0.420568	0.569	0.464	1	9	SB-Dpp10-Neuron	wrs_2
32143	Sgcz	0.0035758	0.494793	0.289	0.161	1	9	SB-Dpp10-Neuron	wrs_2
32144	Dhx35	0.00359606	-0.286117	0.064	0.143	1	9	SB-Dpp10-Neuron	wrs_2
32145	Cdh13	0.00366252	0.338194	0.517	0.366	1	9	SB-Dpp10-Neuron	wrs_2
32146	Vwa3b	0.00367382	-0.23187	0.049	0.116	1	9	SB-Dpp10-Neuron	wrs_2
32147	Mblac2	0.00368755	0.444559	0.305	0.179	1	9	SB-Dpp10-Neuron	wrs_2
32148	Ust	0.00371063	-0.278131	0.071	0.152	1	9	SB-Dpp10-Neuron	wrs_2
32149	Ahi1	0.00373465	0.363459	0.704	0.562	1	9	SB-Dpp10-Neuron	wrs_2
32150	Arhgap21	0.00378978	-0.422148	0.267	0.402	1	9	SB-Dpp10-Neuron	wrs_2
32151	Sox2ot	0.00379078	0.463307	0.315	0.188	1	9	SB-Dpp10-Neuron	wrs_2
32152	Rras2	0.00393281	-0.250689	0.108	0.196	1	9	SB-Dpp10-Neuron	wrs_2
32153	Szrd1	0.00405139	-0.241751	0.043	0.107	1	9	SB-Dpp10-Neuron	wrs_2
32154	Cracdl	0.00407695	-0.431276	0.121	0.196	1	9	SB-Dpp10-Neuron	wrs_2
32155	Clvs2	0.00413666	-0.342157	0.171	0.259	1	9	SB-Dpp10-Neuron	wrs_2
32156	Csnk1g1	0.00416619	0.465371	0.379	0.259	1	9	SB-Dpp10-Neuron	wrs_2
32157	Rnf14	0.00419293	-0.278889	0.095	0.188	1	9	SB-Dpp10-Neuron	wrs_2
32158	Btbd11	0.00435179	0.484684	0.128	0.036	1	9	SB-Dpp10-Neuron	wrs_2
32159	Mal2	0.00442815	-0.259346	0.083	0.17	1	9	SB-Dpp10-Neuron	wrs_2
32160	Frrs1l	0.00446944	-0.29689	0.2	0.321	1	9	SB-Dpp10-Neuron	wrs_2
32161	Sparcl1	0.00447627	-0.157841	0.079	0.161	1	9	SB-Dpp10-Neuron	wrs_2
32162	Ndst4	0.00448933	-0.331632	0.1	0.188	1	9	SB-Dpp10-Neuron	wrs_2
32163	Kcnq5	0.00454696	-0.203395	0.254	0.375	1	9	SB-Dpp10-Neuron	wrs_2
32164	Smurf1	0.00456667	-0.376296	0.138	0.241	1	9	SB-Dpp10-Neuron	wrs_2
32165	Sulf2	0.00465138	-0.252804	0.054	0.125	1	9	SB-Dpp10-Neuron	wrs_2
32166	Sumf1	0.00465181	-0.42329	0.069	0.143	1	9	SB-Dpp10-Neuron	wrs_2
32167	Psd3	0.00468056	-0.283479	0.434	0.562	1	9	SB-Dpp10-Neuron	wrs_2
32168	Rbfox2	0.00472636	-0.420017	0.41	0.518	1	9	SB-Dpp10-Neuron	wrs_2
32169	Zfp507	0.00478231	-0.292851	0.097	0.188	1	9	SB-Dpp10-Neuron	wrs_2
32170	Map4	0.00481195	-0.292389	0.243	0.366	1	9	SB-Dpp10-Neuron	wrs_2
32171	Brdt	0.00483239	-0.356148	0.088	0.17	1	9	SB-Dpp10-Neuron	wrs_2
32172	Klf13	0.00502255	-0.307876	0.074	0.152	1	9	SB-Dpp10-Neuron	wrs_2
32173	Rasgrp1	0.00521488	-0.275825	0.088	0.17	1	9	SB-Dpp10-Neuron	wrs_2
32174	Aagab	0.00521499	-0.289072	0.105	0.196	1	9	SB-Dpp10-Neuron	wrs_2
32175	Mcc	0.00525913	-0.3553	0.051	0.116	1	9	SB-Dpp10-Neuron	wrs_2
32176	Alkbh3	0.0053641	-0.24008	0.044	0.107	1	9	SB-Dpp10-Neuron	wrs_2
32177	Upf2	0.00540357	-0.241224	0.18	0.304	1	9	SB-Dpp10-Neuron	wrs_2
32178	Itsn2	0.00545385	-0.312365	0.213	0.339	1	9	SB-Dpp10-Neuron	wrs_2
32179	Cadps2	0.00551254	-0.342486	0.392	0.518	1	9	SB-Dpp10-Neuron	wrs_2
32180	Gm48889	0.00554421	-0.230395	0.044	0.107	1	9	SB-Dpp10-Neuron	wrs_2
32181	Pkp2	0.00561138	-0.393089	0.1	0.188	1	9	SB-Dpp10-Neuron	wrs_2
32182	Cdkl5	0.00565035	-0.33298	0.246	0.357	1	9	SB-Dpp10-Neuron	wrs_2
32183	Nexn	0.00572732	-0.34031	0.056	0.125	1	9	SB-Dpp10-Neuron	wrs_2
32184	Hivep2	0.00584775	-0.542942	0.346	0.438	1	9	SB-Dpp10-Neuron	wrs_2
32185	Garem1	0.0059519	-0.273506	0.22	0.33	1	9	SB-Dpp10-Neuron	wrs_2
32186	Ssx2ip	0.00595667	-0.374309	0.058	0.125	1	9	SB-Dpp10-Neuron	wrs_2
32187	Pcdh1	0.00606225	-0.415775	0.051	0.116	1	9	SB-Dpp10-Neuron	wrs_2
32188	Eprs	0.00613439	-0.241951	0.165	0.277	1	9	SB-Dpp10-Neuron	wrs_2
32189	Patj	0.00618714	0.462146	0.236	0.125	1	9	SB-Dpp10-Neuron	wrs_2
32190	Kdm3b	0.00623441	-0.266433	0.188	0.304	1	9	SB-Dpp10-Neuron	wrs_2
32191	D030068K23Rik	0.0062977	0.545963	0.342	0.223	1	9	SB-Dpp10-Neuron	wrs_2
32192	Ryr2	0.00633715	-0.994605	0.11	0.205	1	9	SB-Dpp10-Neuron	wrs_2
32193	Atp8a2	0.00635161	0.343794	0.597	0.455	1	9	SB-Dpp10-Neuron	wrs_2
32194	Zfp24	0.00640055	-0.294799	0.045	0.107	1	9	SB-Dpp10-Neuron	wrs_2
32195	Arhgap39	0.00640241	-0.386344	0.181	0.277	1	9	SB-Dpp10-Neuron	wrs_2
32196	Cmip	0.00644108	0.389812	0.592	0.473	1	9	SB-Dpp10-Neuron	wrs_2
32197	Cdh22	0.0065063	0.505652	0.186	0.08	1	9	SB-Dpp10-Neuron	wrs_2
32198	Adamts20	0.00666398	-0.242146	0.052	0.116	1	9	SB-Dpp10-Neuron	wrs_2
32199	Stk39	0.0067858	-0.230674	0.314	0.42	1	9	SB-Dpp10-Neuron	wrs_2
32200	Sipa1l3	0.00704532	-0.465441	0.165	0.268	1	9	SB-Dpp10-Neuron	wrs_2
32201	Cdk17	0.00708138	-0.314847	0.336	0.402	1	9	SB-Dpp10-Neuron	wrs_2
32202	Dlg5	0.00724986	-0.328137	0.11	0.196	1	9	SB-Dpp10-Neuron	wrs_2
32203	Snx13	0.00725214	-0.295667	0.207	0.312	1	9	SB-Dpp10-Neuron	wrs_2
32204	Rian	0.00733986	0.224538	0.885	0.839	1	9	SB-Dpp10-Neuron	wrs_2
32205	Ptprd	0.00738194	0.424207	0.553	0.446	1	9	SB-Dpp10-Neuron	wrs_2
32206	Gm43830	0.00744676	-0.393739	0.059	0.125	1	9	SB-Dpp10-Neuron	wrs_2
32207	Birc6	0.00765648	-0.26259	0.441	0.562	1	9	SB-Dpp10-Neuron	wrs_2
32208	Abcf1	0.00773233	-0.235085	0.075	0.152	1	9	SB-Dpp10-Neuron	wrs_2
32209	Tmem130	0.00775123	0.5949	0.259	0.161	1	9	SB-Dpp10-Neuron	wrs_2
32210	Gnaq	0.00776942	-0.347361	0.338	0.455	1	9	SB-Dpp10-Neuron	wrs_2
32211	Nrip3	0.00784381	-0.230446	0.094	0.179	1	9	SB-Dpp10-Neuron	wrs_2
32212	Arhgef2	0.0079609	-0.279897	0.087	0.17	1	9	SB-Dpp10-Neuron	wrs_2
32213	Iffo1	0.0080808	-0.345822	0.071	0.143	1	9	SB-Dpp10-Neuron	wrs_2
32214	Galnt9	0.00823971	-0.344258	0.085	0.161	1	9	SB-Dpp10-Neuron	wrs_2
32215	Prickle1	0.00826357	-0.548478	0.21	0.312	1	9	SB-Dpp10-Neuron	wrs_2
32216	Phactr1	0.0082759	-0.299955	0.587	0.696	1	9	SB-Dpp10-Neuron	wrs_2
32217	Add2	0.00831427	-0.365085	0.246	0.357	1	9	SB-Dpp10-Neuron	wrs_2
32218	Glrb	0.00835994	0.362899	0.289	0.17	1	9	SB-Dpp10-Neuron	wrs_2
32219	Ak5	0.00841518	0.622697	0.191	0.08	1	9	SB-Dpp10-Neuron	wrs_2
32220	Wasf1	0.00848106	-0.519375	0.156	0.25	1	9	SB-Dpp10-Neuron	wrs_2
32221	Tnk2	0.00856764	-0.267569	0.076	0.152	1	9	SB-Dpp10-Neuron	wrs_2
32222	Fam3c	0.00863483	-0.237993	0.059	0.125	1	9	SB-Dpp10-Neuron	wrs_2
32223	Foxp1	0.00898638	-0.315891	0.344	0.464	1	9	SB-Dpp10-Neuron	wrs_2
32224	Tmem94	0.00899776	-0.341274	0.048	0.107	1	9	SB-Dpp10-Neuron	wrs_2
32225	Fgf12	0.00900509	0.110807	0.772	0.643	1	9	SB-Dpp10-Neuron	wrs_2
32226	Rilpl1	0.00901532	-0.141713	0.07	0.143	1	9	SB-Dpp10-Neuron	wrs_2
32227	Meis2	0.00904954	0.498606	0.298	0.188	1	9	SB-Dpp10-Neuron	wrs_2
32228	Fras1	0.00906938	-0.345022	0.177	0.277	1	9	SB-Dpp10-Neuron	wrs_2
32229	Zmat4	0.00911136	-0.334724	0.223	0.304	1	9	SB-Dpp10-Neuron	wrs_2
32230	Kcnip1	0.00925512	0.396853	0.144	0.054	1	9	SB-Dpp10-Neuron	wrs_2
32231	Atp11c	0.0094329	0.40196	0.215	0.116	1	9	SB-Dpp10-Neuron	wrs_2
32232	Tomm70a	0.00993236	0.384255	0.174	0.08	1	9	SB-Dpp10-Neuron	wrs_2
32233	Cacnb4	0.00997384	-0.401312	0.385	0.5	1	9	SB-Dpp10-Neuron	wrs_2
32234	Aebp2	0.00997614	0.321269	0.14	0.054	1	9	SB-Dpp10-Neuron	wrs_2
36221	Mto1	0.000433812	0.39562	0.126	0.06	1	10	DG-Map4k GC	wrs_2
36222	Arhgef28	0.000476791	0.354007	0.239	0.159	1	10	DG-Map4k GC	wrs_2
36223	Rnf150	0.000543964	0.269335	0.456	0.34	1	10	DG-Map4k GC	wrs_2
36224	Csdc2	0.000652115	-0.392347	0.096	0.177	1	10	DG-Map4k GC	wrs_2
36225	Trim9	0.000660222	0.262242	0.524	0.43	1	10	DG-Map4k GC	wrs_2
36226	Pde4d	0.000988503	-0.22449	0.224	0.32	1	10	DG-Map4k GC	wrs_2
36227	Paip2	0.0014663	-0.387519	0.161	0.247	1	10	DG-Map4k GC	wrs_2
36228	Klc1	0.00199336	-0.335504	0.149	0.227	1	10	DG-Map4k GC	wrs_2
36229	Tnik	0.0021977	-0.254971	0.378	0.461	1	10	DG-Map4k GC	wrs_2
36230	Ric3	0.0022837	-0.370063	0.058	0.119	1	10	DG-Map4k GC	wrs_2
36231	Exoc6b	0.00233052	-0.330315	0.191	0.294	1	10	DG-Map4k GC	wrs_2
36232	Malat1	0.00276556	-0.130547	0.821	0.868	1	10	DG-Map4k GC	wrs_2
36233	Gm38260	0.00301875	0.378813	0.123	0.066	1	10	DG-Map4k GC	wrs_2
36234	Spata5	0.00341315	-0.30287	0.116	0.188	1	10	DG-Map4k GC	wrs_2
36235	Chordc1	0.00350614	0.275105	0.151	0.086	1	10	DG-Map4k GC	wrs_2
36236	Cdip1	0.00351545	0.255122	0.254	0.17	1	10	DG-Map4k GC	wrs_2
36237	Mapkbp1	0.00382504	-0.322899	0.065	0.126	1	10	DG-Map4k GC	wrs_2
36238	Thra	0.0039489	0.289026	0.287	0.21	1	10	DG-Map4k GC	wrs_2
36239	Kdm4b	0.00401818	0.373106	0.116	0.062	1	10	DG-Map4k GC	wrs_2
36240	Brf1	0.00450528	0.291242	0.128	0.071	1	10	DG-Map4k GC	wrs_2
36241	Ogt	0.00469896	-0.276108	0.348	0.448	1	10	DG-Map4k GC	wrs_2
36242	Aftph	0.00511008	-0.307818	0.151	0.232	1	10	DG-Map4k GC	wrs_2
36243	Purg	0.00565438	-0.297401	0.166	0.234	1	10	DG-Map4k GC	wrs_2
36244	Slc6a15	0.00572388	-0.242177	0.053	0.106	1	10	DG-Map4k GC	wrs_2
36245	Celsr2	0.00575353	0.295052	0.103	0.055	1	10	DG-Map4k GC	wrs_2
36246	Scfd2	0.00685513	-0.242506	0.184	0.269	1	10	DG-Map4k GC	wrs_2
36247	Slc9a9	0.00757706	-0.198661	0.673	0.746	1	10	DG-Map4k GC	wrs_2
36248	Celf1	0.00770719	0.165092	0.539	0.457	1	10	DG-Map4k GC	wrs_2
36249	Gm1604a	0.00789571	0.253117	0.141	0.086	1	10	DG-Map4k GC	wrs_2
36250	Gfm2	0.00824468	-0.238716	0.126	0.196	1	10	DG-Map4k GC	wrs_2
36251	Thrap3	0.0082686	-0.262912	0.186	0.258	1	10	DG-Map4k GC	wrs_2
36252	Taok1	0.00849504	0.261645	0.338	0.265	1	10	DG-Map4k GC	wrs_2
36253	Tmem108	0.00869686	0.127004	0.771	0.682	1	10	DG-Map4k GC	wrs_2
36254	Kdm5d	0.00882981	0.323205	0.176	0.117	1	10	DG-Map4k GC	wrs_2
36255	Spred2	0.00888894	-0.355033	0.174	0.241	1	10	DG-Map4k GC	wrs_2
36256	Chp1	0.0089042	-0.245743	0.058	0.108	1	10	DG-Map4k GC	wrs_2
36257	Tnks1bp1	0.00898869	-0.247051	0.06	0.113	1	10	DG-Map4k GC	wrs_2
36258	Strbp	0.00915969	0.256281	0.499	0.397	1	10	DG-Map4k GC	wrs_2
39657	P4ha1	9.04e-06	-0.430367	0.135	0.258	0.356875	11	DG-Slc4a4 GC	wrs_2
39659	Car10	0.000102442	0.346284	0.3	0.211	1	11	DG-Slc4a4 GC	wrs_2
39660	Egfem1	0.00013902	-0.212559	0.785	0.85	1	11	DG-Slc4a4 GC	wrs_2
39661	Rnf38	0.000200786	0.39482	0.172	0.085	1	11	DG-Slc4a4 GC	wrs_2
39662	Tenm2	0.000261915	0.379606	0.17	0.12	1	11	DG-Slc4a4 GC	wrs_2
39663	Ptprj	0.000285958	-0.255616	0.64	0.754	1	11	DG-Slc4a4 GC	wrs_2
39664	Uty	0.000335466	0.351911	0.298	0.19	1	11	DG-Slc4a4 GC	wrs_2
39665	St8sia4	0.000358165	-0.224618	0.038	0.103	1	11	DG-Slc4a4 GC	wrs_2
39666	Klhl2	0.000707453	0.276753	0.39	0.283	1	11	DG-Slc4a4 GC	wrs_2
39667	Foxo3	0.000709149	-0.231403	0.085	0.168	1	11	DG-Slc4a4 GC	wrs_2
39668	Epha7	0.000711735	-0.265273	0.588	0.662	1	11	DG-Slc4a4 GC	wrs_2
39669	Asic2	0.000896391	0.317543	0.505	0.436	1	11	DG-Slc4a4 GC	wrs_2
39670	Spop	0.00092558	-0.25701	0.225	0.331	1	11	DG-Slc4a4 GC	wrs_2
39671	Olfml2b	0.0010421	-0.325382	0.09	0.168	1	11	DG-Slc4a4 GC	wrs_2
39672	Nup153	0.00113925	-0.367628	0.055	0.12	1	11	DG-Slc4a4 GC	wrs_2
39673	Focad	0.00166915	-0.270157	0.395	0.496	1	11	DG-Slc4a4 GC	wrs_2
39674	Pcdh10	0.00172493	-0.230456	0.058	0.123	1	11	DG-Slc4a4 GC	wrs_2
39675	Ophn1	0.00182101	-0.314889	0.145	0.223	1	11	DG-Slc4a4 GC	wrs_2
39676	Cacul1	0.00205791	-0.307177	0.09	0.163	1	11	DG-Slc4a4 GC	wrs_2
39677	Dnajb4	0.00217886	0.298161	0.132	0.068	1	11	DG-Slc4a4 GC	wrs_2
39678	Esyt2	0.00218258	-0.297205	0.305	0.404	1	11	DG-Slc4a4 GC	wrs_2
39679	Ube2d1	0.00241827	-0.308028	0.11	0.188	1	11	DG-Slc4a4 GC	wrs_2
39680	Cacna1h	0.00254605	-0.274772	0.145	0.231	1	11	DG-Slc4a4 GC	wrs_2
39681	Lurap1l	0.00263883	-0.279167	0.268	0.358	1	11	DG-Slc4a4 GC	wrs_2
39682	Riok3	0.00277737	-0.27693	0.178	0.258	1	11	DG-Slc4a4 GC	wrs_2
39683	Myo5b	0.00278896	0.348108	0.318	0.231	1	11	DG-Slc4a4 GC	wrs_2
39684	Gtdc1	0.00308472	-0.288483	0.335	0.421	1	11	DG-Slc4a4 GC	wrs_2
39685	Mitf	0.00315768	-0.320459	0.282	0.361	1	11	DG-Slc4a4 GC	wrs_2
39686	Wdhd1	0.00319751	-0.303489	0.052	0.108	1	11	DG-Slc4a4 GC	wrs_2
39687	Kalrn	0.00330652	-0.170647	0.657	0.734	1	11	DG-Slc4a4 GC	wrs_2
39688	Cdh13	0.00353609	0.295992	0.26	0.178	1	11	DG-Slc4a4 GC	wrs_2
39689	Iqce	0.0041313	0.296544	0.162	0.095	1	11	DG-Slc4a4 GC	wrs_2
39690	Hs3st4	0.00422891	0.181897	0.122	0.063	1	11	DG-Slc4a4 GC	wrs_2
39691	Dclk2	0.00431916	0.26307	0.245	0.163	1	11	DG-Slc4a4 GC	wrs_2
39692	Ppip5k1	0.00432398	0.258451	0.208	0.133	1	11	DG-Slc4a4 GC	wrs_2
39693	Arglu1	0.00456541	0.305617	0.365	0.271	1	11	DG-Slc4a4 GC	wrs_2
39694	Dlg2	0.00458252	-0.186457	0.608	0.704	1	11	DG-Slc4a4 GC	wrs_2
39695	Gm44560	0.00492901	0.227157	0.108	0.053	1	11	DG-Slc4a4 GC	wrs_2
39696	Tnrc6b	0.00522975	0.233849	0.465	0.411	1	11	DG-Slc4a4 GC	wrs_2
39697	Fth1	0.0052922	-0.143836	0.075	0.133	1	11	DG-Slc4a4 GC	wrs_2
39698	Fam169a	0.00531469	0.280097	0.15	0.085	1	11	DG-Slc4a4 GC	wrs_2
39699	Zfp943	0.00555311	-0.203221	0.07	0.13	1	11	DG-Slc4a4 GC	wrs_2
39700	Exoc4	0.00583448	-0.224339	0.442	0.521	1	11	DG-Slc4a4 GC	wrs_2
39701	Ablim2	0.00635342	0.313688	0.315	0.243	1	11	DG-Slc4a4 GC	wrs_2
39702	Pafah1b1	0.00685588	0.222519	0.428	0.338	1	11	DG-Slc4a4 GC	wrs_2
39703	Cadm1	0.00696465	0.267208	0.43	0.363	1	11	DG-Slc4a4 GC	wrs_2
39704	Agtpbp1	0.00704954	0.200099	0.468	0.376	1	11	DG-Slc4a4 GC	wrs_2
39705	Fez1	0.00714931	0.321165	0.142	0.085	1	11	DG-Slc4a4 GC	wrs_2
39706	Elavl3	0.00772924	0.297549	0.24	0.163	1	11	DG-Slc4a4 GC	wrs_2
39707	Arhgef4	0.00794822	0.238846	0.475	0.414	1	11	DG-Slc4a4 GC	wrs_2
39708	Slco3a1	0.00798319	-0.217445	0.272	0.356	1	11	DG-Slc4a4 GC	wrs_2
39709	Fkbp5	0.00882751	0.251101	0.275	0.193	1	11	DG-Slc4a4 GC	wrs_2
39710	Eif2s3y	0.00887639	0.286184	0.272	0.198	1	11	DG-Slc4a4 GC	wrs_2
39711	Sec62	0.00891632	0.231052	0.185	0.118	1	11	DG-Slc4a4 GC	wrs_2
39712	9530052E02Rik	0.00901823	0.230515	0.195	0.125	1	11	DG-Slc4a4 GC	wrs_2
39713	Suz12	0.00921424	-0.243218	0.125	0.193	1	11	DG-Slc4a4 GC	wrs_2
39714	Mast4	0.00924832	-0.159422	0.725	0.774	1	11	DG-Slc4a4 GC	wrs_2
39715	Gmpr	0.0094408	-0.281747	0.06	0.11	1	11	DG-Slc4a4 GC	wrs_2
39716	Wdr45b	0.00957086	0.181071	0.11	0.058	1	11	DG-Slc4a4 GC	wrs_2
39717	Cdadc1	0.00963647	0.240443	0.108	0.058	1	11	DG-Slc4a4 GC	wrs_2
39718	Spaca6	0.0097541	0.190005	0.16	0.098	1	11	DG-Slc4a4 GC	wrs_2
39719	Fgf14	0.00984182	0.224903	0.575	0.491	1	11	DG-Slc4a4 GC	wrs_2
43394	4930500H12Rik	4.79e-07	0.401713	0.251	0.102	0.0189077	12	CA3-Subtype	wrs_2
43395	Adgrl3	6.18e-06	0.275022	0.398	0.247	0.243857	12	CA3-Subtype	wrs_2
43396	Stau1	1.65e-05	0.333144	0.227	0.102	0.652548	12	CA3-Subtype	wrs_2
43397	Dpyd	3.2e-05	0.312307	0.645	0.529	1	12	CA3-Subtype	wrs_2
43398	Rgl1	5.55e-05	0.285732	0.327	0.241	1	12	CA3-Subtype	wrs_2
43399	Sntg2	6.75e-05	0.202337	0.255	0.129	1	12	CA3-Subtype	wrs_2
43400	Mpp6	9.3e-05	0.302581	0.4	0.258	1	12	CA3-Subtype	wrs_2
43401	Tead1	9.91e-05	0.293756	0.706	0.607	1	12	CA3-Subtype	wrs_2
43402	Gm17477	0.000150385	-0.374979	0.043	0.115	1	12	CA3-Subtype	wrs_2
43403	Cenpv	0.000250887	0.196395	0.221	0.112	1	12	CA3-Subtype	wrs_2
43404	Galnt18	0.000457454	0.197657	0.602	0.485	1	12	CA3-Subtype	wrs_2
43405	Ppp4r4	0.000493045	0.178873	0.47	0.325	1	12	CA3-Subtype	wrs_2
43406	Ccnd2	0.000545877	-0.308769	0.37	0.478	1	12	CA3-Subtype	wrs_2
43407	Banf2	0.000567344	0.219223	0.169	0.078	1	12	CA3-Subtype	wrs_2
43408	Ptprs	0.00056881	0.227867	0.639	0.536	1	12	CA3-Subtype	wrs_2
43409	Ccz1	0.000576752	0.218918	0.18	0.088	1	12	CA3-Subtype	wrs_2
43410	Nrxn1	0.000717061	0.147043	0.861	0.763	1	12	CA3-Subtype	wrs_2
43411	Dpysl2	0.000745252	0.224882	0.513	0.38	1	12	CA3-Subtype	wrs_2
43412	Porcn	0.000751901	0.259788	0.188	0.098	1	12	CA3-Subtype	wrs_2
43413	Crym	0.000753307	0.256728	0.569	0.424	1	12	CA3-Subtype	wrs_2
43414	Engase	0.000791594	-0.300155	0.063	0.132	1	12	CA3-Subtype	wrs_2
43415	Ntrk3	0.000869666	-0.281315	0.247	0.349	1	12	CA3-Subtype	wrs_2
43416	Col4a1	0.000877116	0.306898	0.242	0.142	1	12	CA3-Subtype	wrs_2
43417	Grip1	0.000946999	0.116254	0.545	0.471	1	12	CA3-Subtype	wrs_2
43418	Tspan18	0.000948154	0.247178	0.327	0.227	1	12	CA3-Subtype	wrs_2
43419	Fam155a	0.00105052	0.221701	0.69	0.573	1	12	CA3-Subtype	wrs_2
43420	Grk3	0.00106144	0.314534	0.433	0.312	1	12	CA3-Subtype	wrs_2
43421	Setbp1	0.00112188	0.163324	0.47	0.366	1	12	CA3-Subtype	wrs_2
43422	Hdac9	0.00115082	-0.269232	0.608	0.681	1	12	CA3-Subtype	wrs_2
43423	Cpne7	0.00116923	0.166109	0.723	0.559	1	12	CA3-Subtype	wrs_2
43424	Gdpd1	0.00117327	0.128442	0.364	0.237	1	12	CA3-Subtype	wrs_2
43425	Ncam1	0.00120714	0.193471	0.318	0.275	1	12	CA3-Subtype	wrs_2
43426	Trnp1	0.0012105	0.303418	0.136	0.061	1	12	CA3-Subtype	wrs_2
43427	Flrt2	0.00122054	0.133714	0.318	0.19	1	12	CA3-Subtype	wrs_2
43428	Stau2	0.00122364	0.19989	0.53	0.427	1	12	CA3-Subtype	wrs_2
43429	AC109196.1	0.0012659	0.223782	0.19	0.102	1	12	CA3-Subtype	wrs_2
43430	Gm11639	0.0012731	0.251563	0.195	0.102	1	12	CA3-Subtype	wrs_2
43431	4930467D21Rik	0.00127745	0.31388	0.502	0.383	1	12	CA3-Subtype	wrs_2
43432	Ryr3	0.00134901	0.175799	0.896	0.82	1	12	CA3-Subtype	wrs_2
43433	Snd1	0.00142268	0.222535	0.522	0.376	1	12	CA3-Subtype	wrs_2
43434	Cpne8	0.00145076	0.234069	0.165	0.085	1	12	CA3-Subtype	wrs_2
43435	Lsg1	0.00156713	0.24662	0.1	0.037	1	12	CA3-Subtype	wrs_2
43436	Ncoa7	0.00158505	0.162873	0.593	0.475	1	12	CA3-Subtype	wrs_2
43437	Ell2	0.00162565	0.260072	0.16	0.081	1	12	CA3-Subtype	wrs_2
43438	Hspa12a	0.00164566	0.155689	0.461	0.353	1	12	CA3-Subtype	wrs_2
43439	Clip2	0.00165613	0.216643	0.277	0.173	1	12	CA3-Subtype	wrs_2
43440	Lars2	0.00171443	0.213385	0.236	0.142	1	12	CA3-Subtype	wrs_2
43441	Fam189a1	0.00174243	0.223144	0.632	0.529	1	12	CA3-Subtype	wrs_2
43442	Dip2c	0.00175031	0.306238	0.409	0.322	1	12	CA3-Subtype	wrs_2
43443	Ten1	0.00182087	0.229072	0.104	0.041	1	12	CA3-Subtype	wrs_2
43444	Dgkg	0.0018222	0.156391	0.727	0.627	1	12	CA3-Subtype	wrs_2
43445	Tanc2	0.00193758	-0.281747	0.478	0.549	1	12	CA3-Subtype	wrs_2
43446	Tcp1	0.00197279	0.16987	0.13	0.058	1	12	CA3-Subtype	wrs_2
43447	Ephb1	0.00198301	-0.451072	0.184	0.261	1	12	CA3-Subtype	wrs_2
43448	Slc24a3	0.00205488	0.184055	0.606	0.498	1	12	CA3-Subtype	wrs_2
43449	Tgfb2	0.00206085	0.253346	0.305	0.207	1	12	CA3-Subtype	wrs_2
43450	Diaph2	0.00210105	0.270361	0.201	0.139	1	12	CA3-Subtype	wrs_2
43451	Patj	0.00211753	0.179933	0.203	0.119	1	12	CA3-Subtype	wrs_2
43452	Grik2	0.00212526	0.228407	0.587	0.505	1	12	CA3-Subtype	wrs_2
43453	Ralyl	0.00212682	0.174894	0.727	0.651	1	12	CA3-Subtype	wrs_2
43454	Pdss2	0.00214963	0.209851	0.483	0.403	1	12	CA3-Subtype	wrs_2
43455	Parn	0.00215521	0.187716	0.232	0.136	1	12	CA3-Subtype	wrs_2
43456	Lpgat1	0.0021953	0.203697	0.407	0.285	1	12	CA3-Subtype	wrs_2
43457	Kit	0.00226627	0.182183	0.411	0.281	1	12	CA3-Subtype	wrs_2
43458	Psmb2	0.00228834	0.214992	0.331	0.224	1	12	CA3-Subtype	wrs_2
43459	Fbxl20	0.00238197	-0.264851	0.368	0.471	1	12	CA3-Subtype	wrs_2
43460	Eif3j1	0.0023898	-0.229747	0.108	0.183	1	12	CA3-Subtype	wrs_2
43461	Skint9	0.00239268	0.221073	0.102	0.041	1	12	CA3-Subtype	wrs_2
43462	Mideas	0.00243911	0.208008	0.147	0.075	1	12	CA3-Subtype	wrs_2
43463	Vps13b	0.00250224	0.19302	0.528	0.431	1	12	CA3-Subtype	wrs_2
43464	Gm20125	0.00253293	0.309612	0.229	0.136	1	12	CA3-Subtype	wrs_2
43465	Mre11a	0.00258493	0.185842	0.11	0.047	1	12	CA3-Subtype	wrs_2
43466	Prkag2	0.00261239	0.155206	0.688	0.6	1	12	CA3-Subtype	wrs_2
43467	Grik4	0.00268619	0.145214	0.909	0.834	1	12	CA3-Subtype	wrs_2
43468	Skint11	0.00276678	0.221316	0.123	0.058	1	12	CA3-Subtype	wrs_2
43469	Gm44927	0.00307736	0.222604	0.139	0.068	1	12	CA3-Subtype	wrs_2
43470	Ralgps1	0.00311061	0.203689	0.554	0.471	1	12	CA3-Subtype	wrs_2
43471	Hpf1	0.00312391	0.18918	0.171	0.092	1	12	CA3-Subtype	wrs_2
43472	Efnb2	0.00316764	-0.165935	0.065	0.129	1	12	CA3-Subtype	wrs_2
43473	Stam2	0.00319114	0.208779	0.132	0.064	1	12	CA3-Subtype	wrs_2
43474	Ppig	0.00335105	0.245778	0.396	0.285	1	12	CA3-Subtype	wrs_2
43475	Lrpap1	0.00339719	-0.248395	0.048	0.102	1	12	CA3-Subtype	wrs_2
43476	Magi1	0.00342473	0.199695	0.152	0.102	1	12	CA3-Subtype	wrs_2
43477	Gm16126	0.00346671	0.246146	0.102	0.044	1	12	CA3-Subtype	wrs_2
43478	Ppp1r12c	0.00358318	0.216514	0.128	0.061	1	12	CA3-Subtype	wrs_2
43479	Klhl28	0.00364374	-0.269821	0.05	0.105	1	12	CA3-Subtype	wrs_2
43480	Dcaf10	0.00389979	0.200136	0.214	0.129	1	12	CA3-Subtype	wrs_2
43481	Ecd	0.00392962	0.201706	0.167	0.092	1	12	CA3-Subtype	wrs_2
43482	4933412O06Rik	0.00404838	0.16134	0.297	0.193	1	12	CA3-Subtype	wrs_2
43483	Ppm1e	0.00406822	0.184378	0.526	0.414	1	12	CA3-Subtype	wrs_2
43484	Mtmr6	0.00421613	0.183762	0.247	0.153	1	12	CA3-Subtype	wrs_2
43485	Nipa2	0.00425565	0.135184	0.149	0.078	1	12	CA3-Subtype	wrs_2
43486	Acvr1b	0.0042924	0.149244	0.139	0.068	1	12	CA3-Subtype	wrs_2
43487	Pigg	0.00462382	0.22214	0.119	0.058	1	12	CA3-Subtype	wrs_2
43488	Acot7	0.00462681	0.191672	0.374	0.258	1	12	CA3-Subtype	wrs_2
43489	Cacnb4	0.00463788	-0.391682	0.167	0.231	1	12	CA3-Subtype	wrs_2
43490	Gabra2	0.00466492	0.131357	0.71	0.59	1	12	CA3-Subtype	wrs_2
43491	Utp14a	0.0047083	0.141607	0.247	0.153	1	12	CA3-Subtype	wrs_2
43492	Abat	0.00471199	0.195185	0.147	0.078	1	12	CA3-Subtype	wrs_2
43493	Brap	0.00478446	-0.260244	0.097	0.163	1	12	CA3-Subtype	wrs_2
43494	Zeb2	0.00499405	0.200554	0.422	0.363	1	12	CA3-Subtype	wrs_2
43495	Ralgapa1	0.00502956	-0.230625	0.251	0.356	1	12	CA3-Subtype	wrs_2
43496	Ddx24	0.00504744	0.192804	0.364	0.261	1	12	CA3-Subtype	wrs_2
43497	Nlgn1	0.00517066	0.183886	0.758	0.644	1	12	CA3-Subtype	wrs_2
43498	Mamld1	0.00519796	0.119101	0.29	0.193	1	12	CA3-Subtype	wrs_2
43499	D630045J12Rik	0.00522183	0.19714	0.554	0.447	1	12	CA3-Subtype	wrs_2
43500	Galnt11	0.00522847	-0.30308	0.171	0.244	1	12	CA3-Subtype	wrs_2
43501	Rimbp2	0.00529373	0.161207	0.491	0.42	1	12	CA3-Subtype	wrs_2
43502	Por	0.00530005	-0.268831	0.11	0.176	1	12	CA3-Subtype	wrs_2
43503	Plaa	0.00533331	0.201248	0.292	0.193	1	12	CA3-Subtype	wrs_2
43504	Nr2c1	0.00556286	0.206475	0.145	0.078	1	12	CA3-Subtype	wrs_2
43505	Trdmt1	0.00559696	0.167138	0.106	0.047	1	12	CA3-Subtype	wrs_2
43506	Nfatc3	0.00566516	0.123994	0.19	0.108	1	12	CA3-Subtype	wrs_2
43507	Ppp3cc	0.00571698	0.180977	0.13	0.064	1	12	CA3-Subtype	wrs_2
43508	Chmp4b	0.0057693	0.17898	0.128	0.064	1	12	CA3-Subtype	wrs_2
43509	Rerg	0.00579989	0.167436	0.716	0.58	1	12	CA3-Subtype	wrs_2
43510	Dnm2	0.00589727	0.171094	0.42	0.308	1	12	CA3-Subtype	wrs_2
43511	Spata5	0.00596025	0.154065	0.303	0.203	1	12	CA3-Subtype	wrs_2
43512	A230006K03Rik	0.00609287	0.182714	0.632	0.522	1	12	CA3-Subtype	wrs_2
43513	Rreb1	0.00622196	0.182885	0.299	0.22	1	12	CA3-Subtype	wrs_2
43514	Zfyve28	0.00628833	0.204059	0.487	0.373	1	12	CA3-Subtype	wrs_2
43515	Abl2	0.00635436	0.163307	0.571	0.495	1	12	CA3-Subtype	wrs_2
43516	Camk2b	0.0064608	0.241891	0.307	0.241	1	12	CA3-Subtype	wrs_2
43517	A830082N09Rik	0.00653685	0.198727	0.115	0.054	1	12	CA3-Subtype	wrs_2
43518	Cyfip1	0.00657635	0.228865	0.608	0.529	1	12	CA3-Subtype	wrs_2
43519	Lrrk2	0.00684055	0.270639	0.184	0.112	1	12	CA3-Subtype	wrs_2
43520	Gm42979	0.00693803	0.293422	0.149	0.085	1	12	CA3-Subtype	wrs_2
43521	Pnisr	0.00709995	0.206551	0.569	0.471	1	12	CA3-Subtype	wrs_2
43522	Cdh9	0.00715449	0.172217	0.461	0.39	1	12	CA3-Subtype	wrs_2
43523	Epp13	0.0072762	0.187449	0.102	0.047	1	12	CA3-Subtype	wrs_2
43524	Ppp4r1l-ps	0.00729303	-0.198126	0.074	0.132	1	12	CA3-Subtype	wrs_2
43525	Bcap29	0.0074053	-0.299485	0.1	0.159	1	12	CA3-Subtype	wrs_2
43526	Slc25a16	0.00745675	0.188333	0.167	0.095	1	12	CA3-Subtype	wrs_2
43527	Vps53	0.00755088	0.160225	0.292	0.19	1	12	CA3-Subtype	wrs_2
43528	Efr3a	0.00762384	0.16784	0.632	0.519	1	12	CA3-Subtype	wrs_2
43529	Nr4a3	0.00762737	0.18963	0.344	0.241	1	12	CA3-Subtype	wrs_2
43530	Runx2	0.00766936	0.202219	0.429	0.366	1	12	CA3-Subtype	wrs_2
43531	Wipf2	0.00785796	0.160934	0.314	0.22	1	12	CA3-Subtype	wrs_2
43532	Clgn	0.00792036	0.229941	0.11	0.054	1	12	CA3-Subtype	wrs_2
43533	Med13	0.00799523	0.145327	0.333	0.231	1	12	CA3-Subtype	wrs_2
43534	Mccc2	0.00802593	0.166568	0.232	0.149	1	12	CA3-Subtype	wrs_2
43535	Mrpl1	0.00812897	0.211441	0.229	0.149	1	12	CA3-Subtype	wrs_2
43536	Cpne6	0.00816769	0.158107	0.526	0.414	1	12	CA3-Subtype	wrs_2
43537	St8sia6	0.00817193	-0.253661	0.054	0.105	1	12	CA3-Subtype	wrs_2
43538	Slc8a1	0.00819824	0.114628	0.719	0.614	1	12	CA3-Subtype	wrs_2
43539	Specc1	0.00821661	0.189209	0.693	0.603	1	12	CA3-Subtype	wrs_2
43540	Dhx57	0.00823582	0.198306	0.258	0.176	1	12	CA3-Subtype	wrs_2
43541	Spg11	0.00827246	-0.237377	0.128	0.197	1	12	CA3-Subtype	wrs_2
43542	Snx4	0.00831441	0.126969	0.227	0.142	1	12	CA3-Subtype	wrs_2
43543	Phkb	0.00850569	0.227508	0.442	0.336	1	12	CA3-Subtype	wrs_2
43544	Elovl4	0.00853663	0.216906	0.169	0.098	1	12	CA3-Subtype	wrs_2
43545	Dennd1b	0.00854582	0.171837	0.539	0.42	1	12	CA3-Subtype	wrs_2
43546	Gm43874	0.00861418	0.224088	0.141	0.075	1	12	CA3-Subtype	wrs_2
43547	Kcnk2	0.00866487	0.130523	0.117	0.058	1	12	CA3-Subtype	wrs_2
43548	Mtmr10	0.00871253	-0.203312	0.076	0.132	1	12	CA3-Subtype	wrs_2
43549	Was	0.00893552	0.222254	0.117	0.061	1	12	CA3-Subtype	wrs_2
43550	Gpr22	0.00898177	0.16738	0.227	0.146	1	12	CA3-Subtype	wrs_2
43551	Ascc1	0.00901307	0.151394	0.121	0.061	1	12	CA3-Subtype	wrs_2
43552	Aff3	0.00924975	-0.185624	0.654	0.736	1	12	CA3-Subtype	wrs_2
43553	G3bp1	0.00948328	0.181235	0.186	0.112	1	12	CA3-Subtype	wrs_2
43554	Cep350	0.00948492	0.238632	0.418	0.322	1	12	CA3-Subtype	wrs_2
43555	Wdr47	0.00949603	0.118638	0.32	0.227	1	12	CA3-Subtype	wrs_2
43556	Sppl2a	0.0095901	0.12307	0.338	0.241	1	12	CA3-Subtype	wrs_2
43557	Aatk	0.00959733	0.209999	0.16	0.095	1	12	CA3-Subtype	wrs_2
43558	Mras	0.00965493	0.209678	0.19	0.122	1	12	CA3-Subtype	wrs_2
43559	Rab3c	0.00969231	0.185825	0.442	0.353	1	12	CA3-Subtype	wrs_2
43560	Uggt2	0.00969368	0.152519	0.628	0.498	1	12	CA3-Subtype	wrs_2
43561	Agap2	0.00970608	0.142999	0.368	0.275	1	12	CA3-Subtype	wrs_2
43562	8030445P17Rik	0.00986971	0.201341	0.117	0.061	1	12	CA3-Subtype	wrs_2
43563	Nup205	0.00992799	0.17959	0.162	0.095	1	12	CA3-Subtype	wrs_2
43564	D430041D05Rik	0.00992859	0.184257	0.543	0.464	1	12	CA3-Subtype	wrs_2
43565	Lrrc8b	0.00993418	0.208335	0.229	0.149	1	12	CA3-Subtype	wrs_2
48746	Dpp10	1.12e-16	0.749782	0.252	0.048	4.43e-12	13	CA1 Pex5l	wrs_2
48747	Pcdh7	3.55e-16	0.73509	0.445	0.178	1.4e-11	13	CA1 Pex5l	wrs_2
48748	Slit2	8.72e-16	0.792709	0.312	0.086	3.44e-11	13	CA1 Pex5l	wrs_2
48749	Epha6	3.36e-14	-0.579762	0.688	0.923	1.33e-09	13	CA1 Pex5l	wrs_2
48750	Atp2b1	2.22e-13	-0.557982	0.697	0.921	8.78e-09	13	CA1 Pex5l	wrs_2
48751	Pcdh15	2.93e-13	0.76531	0.216	0.042	1.16e-08	13	CA1 Pex5l	wrs_2
48752	Cnksr2	3.48e-12	-0.506311	0.638	0.855	1.37e-07	13	CA1 Pex5l	wrs_2
48753	Unc5d	1.27e-11	0.488549	0.156	0.015	5.03e-07	13	CA1 Pex5l	wrs_2
48754	Galnt14	1.61e-11	0.538608	0.17	0.024	6.35e-07	13	CA1 Pex5l	wrs_2
48755	Celf4	2.15e-11	1.72784	0.28	0.084	8.48e-07	13	CA1 Pex5l	wrs_2
48757	Kcnh7	4.69e-11	-0.538706	0.651	0.859	1.85e-06	13	CA1 Pex5l	wrs_2
48758	Lingo2	2.4e-10	3.11793	0.161	0.022	9.49e-06	13	CA1 Pex5l	wrs_2
48759	Kirrel3	2.57e-10	1.22115	0.22	0.059	1.01e-05	13	CA1 Pex5l	wrs_2
48760	Ntng1	3.46e-10	0.546461	0.266	0.093	1.37e-05	13	CA1 Pex5l	wrs_2
48761	A830018L16Rik	6.95e-10	0.922527	0.202	0.084	2.74e-05	13	CA1 Pex5l	wrs_2
48762	Sh3kbp1	9.33e-10	0.52318	0.147	0.029	3.68e-05	13	CA1 Pex5l	wrs_2
48763	Pde11a	2.11e-09	0.680811	0.211	0.059	8.34e-05	13	CA1 Pex5l	wrs_2
48764	Galntl6	4.07e-09	-0.350297	0.807	0.941	0.000160609	13	CA1 Pex5l	wrs_2
48765	Gm28826	4.28e-09	0.634474	0.128	0.02	0.000168877	13	CA1 Pex5l	wrs_2
48766	Cit	6.64e-09	0.369031	0.101	0.009	0.000262156	13	CA1 Pex5l	wrs_2
48767	Cadm1	7.79e-09	0.980452	0.381	0.211	0.000307304	13	CA1 Pex5l	wrs_2
48768	Grin3a	8.44e-09	0.484745	0.156	0.035	0.000333188	13	CA1 Pex5l	wrs_2
48769	Ppp3ca	1.13e-08	-0.632218	0.358	0.526	0.000444964	13	CA1 Pex5l	wrs_2
48770	Grm8	1.24e-08	0.421583	0.115	0.015	0.000490336	13	CA1 Pex5l	wrs_2
48771	Chrm3	1.39e-08	-0.393962	0.67	0.91	0.000548305	13	CA1 Pex5l	wrs_2
48772	Pcsk5	1.42e-08	0.540468	0.142	0.037	0.000561968	13	CA1 Pex5l	wrs_2
48773	Tspan5	1.93e-08	-0.536013	0.532	0.692	0.000761788	13	CA1 Pex5l	wrs_2
48774	Gria4	2.09e-08	0.579903	0.294	0.145	0.00082599	13	CA1 Pex5l	wrs_2
48775	Ncam2	2.12e-08	1.19352	0.261	0.07	0.000837326	13	CA1 Pex5l	wrs_2
48776	Neto1	3.39e-08	0.579019	0.197	0.081	0.00133644	13	CA1 Pex5l	wrs_2
48777	Tspan9	3.49e-08	0.523868	0.11	0.015	0.00137755	13	CA1 Pex5l	wrs_2
48778	Snap25	5.36e-08	0.79663	0.45	0.253	0.00211635	13	CA1 Pex5l	wrs_2
48779	Ppm1e	6.46e-08	-0.417842	0.674	0.885	0.00255138	13	CA1 Pex5l	wrs_2
48780	Cdh13	7.95e-08	0.451954	0.138	0.031	0.00313875	13	CA1 Pex5l	wrs_2
48781	Zbtb20	8.76e-08	-1.23968	0.161	0.203	0.00345756	13	CA1 Pex5l	wrs_2
48783	Gm45846	1.09e-07	0.474588	0.106	0.015	0.00431267	13	CA1 Pex5l	wrs_2
48784	Cobl	1.21e-07	0.60112	0.119	0.022	0.0047613	13	CA1 Pex5l	wrs_2
48785	Rspo2	1.38e-07	0.623907	0.119	0.022	0.00544172	13	CA1 Pex5l	wrs_2
48786	Slc4a10	1.51e-07	0.583736	0.413	0.231	0.00597491	13	CA1 Pex5l	wrs_2
48787	Egfem1	1.62e-07	-0.502003	0.289	0.478	0.00637529	13	CA1 Pex5l	wrs_2
48788	Ldb2	1.65e-07	0.589757	0.353	0.178	0.00652607	13	CA1 Pex5l	wrs_2
48790	Gria1	2.11e-07	-0.455341	0.514	0.692	0.00831082	13	CA1 Pex5l	wrs_2
48791	Cadm2	2.56e-07	-0.475033	0.399	0.599	0.0100957	13	CA1 Pex5l	wrs_2
48792	Epha4	2.58e-07	-0.587086	0.404	0.533	0.0101903	13	CA1 Pex5l	wrs_2
48793	Edil3	2.69e-07	0.78921	0.197	0.081	0.0106001	13	CA1 Pex5l	wrs_2
48794	Ak5	3.72e-07	1.1839	0.165	0.059	0.0146858	13	CA1 Pex5l	wrs_2
48795	Plcxd3	4.05e-07	0.409623	0.312	0.163	0.0159897	13	CA1 Pex5l	wrs_2
48796	Tcf4	4.06e-07	-0.436421	0.61	0.813	0.0160438	13	CA1 Pex5l	wrs_2
48797	Tenm1	4.73e-07	0.637999	0.252	0.126	0.0186691	13	CA1 Pex5l	wrs_2
48798	Shisa9	5.2e-07	0.386469	0.119	0.042	0.0205084	13	CA1 Pex5l	wrs_2
48799	Dpyd	8.38e-07	0.860691	0.248	0.086	0.0330936	13	CA1 Pex5l	wrs_2
48800	Epha7	8.6e-07	-0.477036	0.399	0.515	0.0339266	13	CA1 Pex5l	wrs_2
48801	Grb10	1.09e-06	0.446653	0.119	0.026	0.0429438	13	CA1 Pex5l	wrs_2
48802	Cntn5	1.22e-06	0.794584	0.151	0.04	0.0482763	13	CA1 Pex5l	wrs_2
48803	Fgfr2	1.34e-06	0.435885	0.33	0.174	0.0527239	13	CA1 Pex5l	wrs_2
48804	Grip1	1.34e-06	0.265553	0.211	0.084	0.0530485	13	CA1 Pex5l	wrs_2
48805	Grin2a	1.45e-06	-0.447512	0.505	0.692	0.0573179	13	CA1 Pex5l	wrs_2
48806	Slco3a1	1.64e-06	0.412439	0.28	0.148	0.0648657	13	CA1 Pex5l	wrs_2
48807	4921539H07Rik	2.53e-06	-0.462615	0.39	0.604	0.0998837	13	CA1 Pex5l	wrs_2
48808	Gm1604a	3.17e-06	0.452655	0.147	0.046	0.125172	13	CA1 Pex5l	wrs_2
48809	Gpc4	3.69e-06	0.48252	0.193	0.088	0.145578	13	CA1 Pex5l	wrs_2
48810	Sh3d19	4.03e-06	0.373386	0.206	0.084	0.159197	13	CA1 Pex5l	wrs_2
48811	Sox5	4.12e-06	0.525221	0.28	0.141	0.162667	13	CA1 Pex5l	wrs_2
48812	Adamtsl1	4.55e-06	0.638423	0.17	0.062	0.179483	13	CA1 Pex5l	wrs_2
48813	4930547E14Rik	4.71e-06	-0.564916	0.335	0.482	0.185703	13	CA1 Pex5l	wrs_2
48814	Iqgap2	4.85e-06	-0.326297	0.56	0.744	0.191362	13	CA1 Pex5l	wrs_2
48815	Cntn3	5.31e-06	0.408209	0.454	0.275	0.209521	13	CA1 Pex5l	wrs_2
48816	Tbc1d1	5.67e-06	-0.46037	0.482	0.637	0.223705	13	CA1 Pex5l	wrs_2
48817	Kcnd3	5.91e-06	0.358132	0.115	0.042	0.233392	13	CA1 Pex5l	wrs_2
48818	Mctp1	6.77e-06	1.96523	0.142	0.053	0.267159	13	CA1 Pex5l	wrs_2
48819	Cntnap2	6.95e-06	-0.211206	0.881	0.952	0.274119	13	CA1 Pex5l	wrs_2
48820	Zwint	8.28e-06	0.429599	0.266	0.128	0.326915	13	CA1 Pex5l	wrs_2
48821	Kalrn	8.57e-06	-0.375524	0.5	0.634	0.338348	13	CA1 Pex5l	wrs_2
48822	Arhgap12	9.66e-06	-0.35602	0.615	0.749	0.381104	13	CA1 Pex5l	wrs_2
48823	Ptprt	9.86e-06	0.199901	0.133	0.04	0.389083	13	CA1 Pex5l	wrs_2
48824	Rgs17	1.02e-05	0.40773	0.216	0.099	0.403677	13	CA1 Pex5l	wrs_2
48825	Shisa6	1.04e-05	-0.463996	0.381	0.599	0.411749	13	CA1 Pex5l	wrs_2
48826	Rian	1.15e-05	0.313348	0.752	0.637	0.45431	13	CA1 Pex5l	wrs_2
48827	Dlgap2	1.16e-05	-0.488423	0.349	0.471	0.456573	13	CA1 Pex5l	wrs_2
48828	Spock3	1.23e-05	0.594323	0.156	0.088	0.487427	13	CA1 Pex5l	wrs_2
48829	Malat1	1.44e-05	-0.340704	0.55	0.738	0.567808	13	CA1 Pex5l	wrs_2
48830	B3glct	1.61e-05	0.348833	0.307	0.152	0.63481	13	CA1 Pex5l	wrs_2
48831	Cpne7	1.61e-05	0.541935	0.261	0.13	0.636901	13	CA1 Pex5l	wrs_2
48832	Cpped1	1.64e-05	0.377916	0.138	0.044	0.646079	13	CA1 Pex5l	wrs_2
48833	Zeb2	1.65e-05	-0.430408	0.528	0.659	0.650875	13	CA1 Pex5l	wrs_2
48834	Ptprz1	1.91e-05	0.273909	0.257	0.132	0.752466	13	CA1 Pex5l	wrs_2
48835	Camk2d	1.99e-05	0.568777	0.17	0.07	0.785566	13	CA1 Pex5l	wrs_2
48836	Ryr3	2.27e-05	-0.298368	0.775	0.903	0.896477	13	CA1 Pex5l	wrs_2
48837	Kcnd2	2.45e-05	-0.29248	0.514	0.656	0.966249	13	CA1 Pex5l	wrs_2
48838	Dlg1	2.49e-05	0.415241	0.317	0.194	0.984325	13	CA1 Pex5l	wrs_2
48839	Dgki	2.7e-05	-0.388473	0.404	0.535	1	13	CA1 Pex5l	wrs_2
48840	Zfhx3	3.26e-05	0.406794	0.106	0.029	1	13	CA1 Pex5l	wrs_2
48841	Camk2a	3.77e-05	-0.320223	0.385	0.524	1	13	CA1 Pex5l	wrs_2
48842	Kif26b	3.84e-05	0.231364	0.138	0.051	1	13	CA1 Pex5l	wrs_2
48843	Iqgap1	3.86e-05	0.459776	0.317	0.172	1	13	CA1 Pex5l	wrs_2
48844	Kcnip4	4.12e-05	-0.444805	0.592	0.744	1	13	CA1 Pex5l	wrs_2
48845	Brinp3	4.28e-05	0.287264	0.124	0.046	1	13	CA1 Pex5l	wrs_2
48846	Lhfpl3	4.34e-05	0.560873	0.142	0.051	1	13	CA1 Pex5l	wrs_2
48847	Phactr1	4.49e-05	-0.239556	0.83	0.936	1	13	CA1 Pex5l	wrs_2
48848	Fgf14	4.68e-05	1.00878	0.229	0.13	1	13	CA1 Pex5l	wrs_2
48849	Itgbl1	4.73e-05	0.454348	0.161	0.064	1	13	CA1 Pex5l	wrs_2
48850	Acaca	4.89e-05	0.437418	0.376	0.24	1	13	CA1 Pex5l	wrs_2
48851	Gm49678	4.99e-05	-0.455619	0.404	0.529	1	13	CA1 Pex5l	wrs_2
48852	2900027M19Rik	5.23e-05	0.362892	0.417	0.273	1	13	CA1 Pex5l	wrs_2
48853	Syt17	5.52e-05	0.30762	0.193	0.099	1	13	CA1 Pex5l	wrs_2
48854	Adk	6.63e-05	0.356064	0.275	0.163	1	13	CA1 Pex5l	wrs_2
48855	Klf8	7.43e-05	0.428487	0.468	0.33	1	13	CA1 Pex5l	wrs_2
48856	Dlg5	7.43e-05	0.244797	0.11	0.033	1	13	CA1 Pex5l	wrs_2
48857	Appl2	7.44e-05	0.268766	0.106	0.031	1	13	CA1 Pex5l	wrs_2
48858	Dnajc6	8.19e-05	0.466265	0.404	0.256	1	13	CA1 Pex5l	wrs_2
48859	Grik2	9.26e-05	2.14508	0.17	0.059	1	13	CA1 Pex5l	wrs_2
48860	Ppp4r3b	9.7e-05	0.448849	0.339	0.205	1	13	CA1 Pex5l	wrs_2
48861	Zfp386	0.000102408	0.415794	0.115	0.037	1	13	CA1 Pex5l	wrs_2
48862	Rreb1	0.000104636	0.44118	0.161	0.066	1	13	CA1 Pex5l	wrs_2
48863	Usp10	0.000106469	0.345987	0.101	0.029	1	13	CA1 Pex5l	wrs_2
48864	Man1a	0.000107825	-0.368918	0.651	0.718	1	13	CA1 Pex5l	wrs_2
48865	Slc8a1	0.000109248	-0.291584	0.628	0.778	1	13	CA1 Pex5l	wrs_2
48866	Mical3	0.000112741	0.301672	0.477	0.306	1	13	CA1 Pex5l	wrs_2
48867	Camk1d	0.000115241	-0.298631	0.404	0.584	1	13	CA1 Pex5l	wrs_2
48868	Frmpd4	0.000118473	-0.352123	0.596	0.709	1	13	CA1 Pex5l	wrs_2
48869	Luzp2	0.000123536	-0.360808	0.294	0.43	1	13	CA1 Pex5l	wrs_2
48870	Gm26871	0.000135196	0.532134	0.376	0.253	1	13	CA1 Pex5l	wrs_2
48871	Gm2164	0.000136563	-0.28562	0.693	0.824	1	13	CA1 Pex5l	wrs_2
48872	Copg2	0.000144412	0.547533	0.33	0.22	1	13	CA1 Pex5l	wrs_2
48873	Rasgrf2	0.000150849	0.288466	0.128	0.053	1	13	CA1 Pex5l	wrs_2
48874	Pde1a	0.000154249	0.352216	0.826	0.74	1	13	CA1 Pex5l	wrs_2
48875	Ptprd	0.000160093	0.457215	0.353	0.28	1	13	CA1 Pex5l	wrs_2
48876	Rapgef6	0.000160965	0.357738	0.546	0.414	1	13	CA1 Pex5l	wrs_2
48877	Ldlrad3	0.000184099	0.215346	0.106	0.033	1	13	CA1 Pex5l	wrs_2
48878	Pnpla7	0.000184877	0.250779	0.106	0.033	1	13	CA1 Pex5l	wrs_2
48879	Fmnl2	0.000189479	0.280172	0.151	0.062	1	13	CA1 Pex5l	wrs_2
48880	Sorbs1	0.000191056	0.67915	0.165	0.086	1	13	CA1 Pex5l	wrs_2
48881	Sdk1	0.000197213	0.419864	0.133	0.053	1	13	CA1 Pex5l	wrs_2
48882	A330093E20Rik	0.000199566	0.340726	0.17	0.073	1	13	CA1 Pex5l	wrs_2
48883	Camk2b	0.000200424	-0.351575	0.312	0.443	1	13	CA1 Pex5l	wrs_2
48884	Sec24d	0.000201367	0.271536	0.128	0.051	1	13	CA1 Pex5l	wrs_2
48885	Nell1	0.000208742	-0.382144	0.394	0.522	1	13	CA1 Pex5l	wrs_2
48886	Tafa1	0.00021979	-0.279546	0.528	0.659	1	13	CA1 Pex5l	wrs_2
48887	Ephb1	0.000219924	0.325127	0.101	0.035	1	13	CA1 Pex5l	wrs_2
48888	Kdm2b	0.00022217	0.395935	0.257	0.143	1	13	CA1 Pex5l	wrs_2
48889	Snx5	0.000225923	0.316014	0.128	0.048	1	13	CA1 Pex5l	wrs_2
48890	Magi3	0.000233897	0.342352	0.294	0.163	1	13	CA1 Pex5l	wrs_2
48891	Snrpn	0.000235315	0.332059	0.11	0.037	1	13	CA1 Pex5l	wrs_2
48892	Kcnj6	0.000236228	-0.46577	0.294	0.399	1	13	CA1 Pex5l	wrs_2
48893	Runx2	0.000243689	-0.292464	0.592	0.738	1	13	CA1 Pex5l	wrs_2
48894	Fat3	0.000254069	-0.419849	0.477	0.59	1	13	CA1 Pex5l	wrs_2
48895	Nrxn3	0.000259998	-0.208255	0.697	0.839	1	13	CA1 Pex5l	wrs_2
48896	Scn3b	0.000261721	-0.466674	0.321	0.443	1	13	CA1 Pex5l	wrs_2
48897	Grid2	0.000273461	0.344484	0.243	0.15	1	13	CA1 Pex5l	wrs_2
48898	Nr2c1	0.00030211	0.286083	0.128	0.048	1	13	CA1 Pex5l	wrs_2
48899	Pura	0.000310456	0.323166	0.252	0.139	1	13	CA1 Pex5l	wrs_2
48900	Cep164	0.000311052	0.313039	0.151	0.064	1	13	CA1 Pex5l	wrs_2
48901	Gap43	0.0003259	0.381656	0.17	0.079	1	13	CA1 Pex5l	wrs_2
48902	Matn2	0.0003299	-0.431536	0.216	0.337	1	13	CA1 Pex5l	wrs_2
48903	Dcx	0.000330444	0.283603	0.101	0.033	1	13	CA1 Pex5l	wrs_2
48904	Setx	0.000349551	-0.518639	0.197	0.317	1	13	CA1 Pex5l	wrs_2
48905	Grm7	0.000361581	0.494627	0.33	0.271	1	13	CA1 Pex5l	wrs_2
48906	Fras1	0.000369575	0.574741	0.294	0.181	1	13	CA1 Pex5l	wrs_2
48907	Fstl5	0.000373072	0.443529	0.229	0.126	1	13	CA1 Pex5l	wrs_2
48908	Usp29	0.000379789	0.403379	0.307	0.194	1	13	CA1 Pex5l	wrs_2
48909	Frmd3	0.000381875	0.313337	0.138	0.057	1	13	CA1 Pex5l	wrs_2
48910	Lsm12	0.000383001	0.262874	0.101	0.033	1	13	CA1 Pex5l	wrs_2
48911	Slc39a11	0.000383359	0.298415	0.257	0.145	1	13	CA1 Pex5l	wrs_2
48912	Sorcs2	0.000389589	0.241103	0.156	0.073	1	13	CA1 Pex5l	wrs_2
48913	Nrxn2	0.000417964	0.342016	0.307	0.185	1	13	CA1 Pex5l	wrs_2
48914	9330162G02Rik	0.000426064	0.535902	0.495	0.394	1	13	CA1 Pex5l	wrs_2
48915	Dctn4	0.000429318	0.359066	0.229	0.126	1	13	CA1 Pex5l	wrs_2
48916	2610316D01Rik	0.00044027	0.301588	0.115	0.042	1	13	CA1 Pex5l	wrs_2
48917	Zdbf2	0.000447697	0.339943	0.142	0.059	1	13	CA1 Pex5l	wrs_2
48918	A230057D06Rik	0.000458139	0.455543	0.454	0.363	1	13	CA1 Pex5l	wrs_2
48919	Actr3b	0.000497705	-0.406052	0.413	0.515	1	13	CA1 Pex5l	wrs_2
48920	Nav3	0.000500093	-0.242031	0.748	0.839	1	13	CA1 Pex5l	wrs_2
48921	Kctd8	0.000506391	0.373339	0.133	0.055	1	13	CA1 Pex5l	wrs_2
48922	Tango2	0.000508275	0.326922	0.266	0.159	1	13	CA1 Pex5l	wrs_2
48923	Adgra1	0.000519248	0.275895	0.106	0.037	1	13	CA1 Pex5l	wrs_2
48924	Brf1	0.000530698	0.263427	0.211	0.108	1	13	CA1 Pex5l	wrs_2
48925	Cers5	0.000531332	0.30414	0.138	0.062	1	13	CA1 Pex5l	wrs_2
48926	Slc24a2	0.00054096	-0.315233	0.615	0.733	1	13	CA1 Pex5l	wrs_2
48927	Dock11	0.000549018	0.215886	0.193	0.097	1	13	CA1 Pex5l	wrs_2
48928	Patj	0.000553378	0.296907	0.156	0.07	1	13	CA1 Pex5l	wrs_2
48929	Tmeff2	0.000556779	0.737992	0.133	0.07	1	13	CA1 Pex5l	wrs_2
48930	Lrrcc1	0.00056497	0.211102	0.183	0.086	1	13	CA1 Pex5l	wrs_2
48931	St6gal1	0.00056525	0.338704	0.101	0.035	1	13	CA1 Pex5l	wrs_2
48932	Bcap29	0.000569593	0.339567	0.188	0.095	1	13	CA1 Pex5l	wrs_2
48933	Nebl	0.000577831	-0.37485	0.372	0.474	1	13	CA1 Pex5l	wrs_2
48934	St6galnac3	0.000579099	0.372863	0.197	0.132	1	13	CA1 Pex5l	wrs_2
48935	Nrg3	0.000595326	0.321766	0.486	0.357	1	13	CA1 Pex5l	wrs_2
48936	Gabra3	0.000614895	0.357534	0.216	0.115	1	13	CA1 Pex5l	wrs_2
48937	Hpca	0.00063881	-0.478212	0.174	0.289	1	13	CA1 Pex5l	wrs_2
48938	Tent4b	0.000639123	0.198879	0.271	0.152	1	13	CA1 Pex5l	wrs_2
48939	Pcmt1	0.000644213	0.287104	0.28	0.167	1	13	CA1 Pex5l	wrs_2
48940	Grik1	0.000678988	0.197054	0.101	0.035	1	13	CA1 Pex5l	wrs_2
48941	Gm10125	0.000686159	0.306799	0.161	0.075	1	13	CA1 Pex5l	wrs_2
48942	Akr1a1	0.000689991	0.326853	0.11	0.042	1	13	CA1 Pex5l	wrs_2
48943	Kcnq3	0.000692441	-0.396198	0.39	0.531	1	13	CA1 Pex5l	wrs_2
48944	Sestd1	0.00069457	0.304298	0.28	0.172	1	13	CA1 Pex5l	wrs_2
48945	Mtss1	0.000714425	0.291061	0.147	0.066	1	13	CA1 Pex5l	wrs_2
48946	Plekhg1	0.000714815	-0.466959	0.138	0.249	1	13	CA1 Pex5l	wrs_2
48947	Kcnt2	0.000744458	0.34694	0.362	0.273	1	13	CA1 Pex5l	wrs_2
48948	Baalc	0.000795079	0.240048	0.11	0.042	1	13	CA1 Pex5l	wrs_2
48949	Ube2e2	0.000797851	-0.373683	0.495	0.619	1	13	CA1 Pex5l	wrs_2
48950	Kcnh1	0.000822868	0.399392	0.211	0.123	1	13	CA1 Pex5l	wrs_2
48951	Rerg	0.000839457	0.233132	0.161	0.079	1	13	CA1 Pex5l	wrs_2
48952	Grik4	0.00084875	0.288564	0.115	0.046	1	13	CA1 Pex5l	wrs_2
48953	Gls	0.000870943	0.345831	0.463	0.392	1	13	CA1 Pex5l	wrs_2
48954	Rragb	0.000874115	0.296746	0.225	0.123	1	13	CA1 Pex5l	wrs_2
48955	Zscan18	0.000876892	0.332579	0.119	0.048	1	13	CA1 Pex5l	wrs_2
48956	5330434G04Rik	0.000883611	0.319161	0.482	0.344	1	13	CA1 Pex5l	wrs_2
48957	Magi1	0.000884743	0.382707	0.188	0.11	1	13	CA1 Pex5l	wrs_2
48958	Rps6ka2	0.000894256	0.193242	0.138	0.066	1	13	CA1 Pex5l	wrs_2
48959	Cnih3	0.000898811	0.256818	0.165	0.079	1	13	CA1 Pex5l	wrs_2
48960	Magi2	0.000920054	-0.253355	0.596	0.707	1	13	CA1 Pex5l	wrs_2
48961	Prickle2	0.000927564	-0.349185	0.482	0.617	1	13	CA1 Pex5l	wrs_2
48962	Elavl2	0.000961904	0.379323	0.17	0.086	1	13	CA1 Pex5l	wrs_2
48963	Nipal2	0.000962512	0.269727	0.156	0.073	1	13	CA1 Pex5l	wrs_2
48964	Cdc40	0.000971434	-0.362798	0.413	0.535	1	13	CA1 Pex5l	wrs_2
48965	Pex3	0.000978133	0.3294	0.17	0.084	1	13	CA1 Pex5l	wrs_2
48966	Susd1	0.00098369	-0.358689	0.106	0.203	1	13	CA1 Pex5l	wrs_2
48967	Kcnab1	0.00101349	-0.254165	0.491	0.623	1	13	CA1 Pex5l	wrs_2
48968	B230206I08Rik	0.00101894	0.364525	0.271	0.159	1	13	CA1 Pex5l	wrs_2
48969	Kcna1	0.00108074	0.264141	0.115	0.046	1	13	CA1 Pex5l	wrs_2
48970	Lrrk2	0.00112909	0.283487	0.138	0.062	1	13	CA1 Pex5l	wrs_2
48971	Cdh11	0.00118907	-0.26939	0.601	0.714	1	13	CA1 Pex5l	wrs_2
48972	Nell2	0.00119034	-0.303536	0.427	0.566	1	13	CA1 Pex5l	wrs_2
48973	Man1c1	0.00120544	0.263539	0.115	0.046	1	13	CA1 Pex5l	wrs_2
48974	Xiap	0.00125478	0.288907	0.142	0.064	1	13	CA1 Pex5l	wrs_2
48975	Mras	0.00127321	0.288473	0.248	0.141	1	13	CA1 Pex5l	wrs_2
48976	Dync2i1	0.00127424	0.264135	0.225	0.126	1	13	CA1 Pex5l	wrs_2
48977	Gria2	0.00129387	-0.276376	0.523	0.628	1	13	CA1 Pex5l	wrs_2
48978	Atp8a2	0.00133669	0.325672	0.358	0.249	1	13	CA1 Pex5l	wrs_2
48979	Ghr	0.00135188	0.230403	0.128	0.059	1	13	CA1 Pex5l	wrs_2
48980	Hipk2	0.00137514	0.258796	0.206	0.115	1	13	CA1 Pex5l	wrs_2
48981	Adgrb3	0.0013868	-0.205722	0.817	0.861	1	13	CA1 Pex5l	wrs_2
48982	Ldlrad4	0.00146229	-0.318767	0.427	0.546	1	13	CA1 Pex5l	wrs_2
48983	Clcn2	0.00161112	0.357194	0.151	0.073	1	13	CA1 Pex5l	wrs_2
48984	Hivep2	0.00161885	-0.215468	0.651	0.764	1	13	CA1 Pex5l	wrs_2
48985	Wipf3	0.00162183	-0.285386	0.413	0.553	1	13	CA1 Pex5l	wrs_2
48987	Sesn3	0.00163121	0.270674	0.101	0.04	1	13	CA1 Pex5l	wrs_2
48988	Slc16a2	0.00164	0.334484	0.234	0.141	1	13	CA1 Pex5l	wrs_2
48989	Oxr1	0.00167003	0.405936	0.459	0.317	1	13	CA1 Pex5l	wrs_2
48990	Egfl6	0.00167103	-0.592415	0.06	0.139	1	13	CA1 Pex5l	wrs_2
48991	A230006K03Rik	0.00169237	0.396179	0.55	0.432	1	13	CA1 Pex5l	wrs_2
48992	Gigyf2	0.00179309	0.314301	0.436	0.328	1	13	CA1 Pex5l	wrs_2
48993	Vps37a	0.00180813	0.297263	0.188	0.101	1	13	CA1 Pex5l	wrs_2
48994	Uri1	0.00182643	0.229436	0.303	0.192	1	13	CA1 Pex5l	wrs_2
48995	Uty	0.00185736	0.348209	0.312	0.203	1	13	CA1 Pex5l	wrs_2
48996	Ciz1	0.00192923	0.27674	0.11	0.046	1	13	CA1 Pex5l	wrs_2
48997	Fut9	0.0019423	0.379976	0.275	0.205	1	13	CA1 Pex5l	wrs_2
48998	Kif1a	0.00200543	0.31766	0.454	0.333	1	13	CA1 Pex5l	wrs_2
48999	Cep112	0.0020165	0.308042	0.358	0.242	1	13	CA1 Pex5l	wrs_2
49000	Mir99ahg	0.00211535	-0.290365	0.5	0.61	1	13	CA1 Pex5l	wrs_2
49001	Ryr2	0.00215676	-0.483507	0.22	0.284	1	13	CA1 Pex5l	wrs_2
49002	Pisd-ps2	0.00218417	0.343632	0.115	0.051	1	13	CA1 Pex5l	wrs_2
49003	Usp13	0.00218825	0.253681	0.133	0.062	1	13	CA1 Pex5l	wrs_2
49004	Fam114a2	0.00227378	0.243738	0.138	0.066	1	13	CA1 Pex5l	wrs_2
49005	Grm3	0.00230512	0.2478	0.115	0.051	1	13	CA1 Pex5l	wrs_2
49006	Cabp1	0.00231284	0.347594	0.239	0.148	1	13	CA1 Pex5l	wrs_2
49007	Dab1	0.00235647	-0.236173	0.537	0.621	1	13	CA1 Pex5l	wrs_2
49008	Cfap300	0.00236124	0.242199	0.133	0.062	1	13	CA1 Pex5l	wrs_2
49009	Lin7a	0.00236131	0.349569	0.22	0.137	1	13	CA1 Pex5l	wrs_2
49010	Slc20a2	0.00239531	0.214256	0.11	0.046	1	13	CA1 Pex5l	wrs_2
49011	Rbms3	0.00240994	0.281329	0.133	0.062	1	13	CA1 Pex5l	wrs_2
49012	Arl13b	0.00241876	0.237689	0.11	0.046	1	13	CA1 Pex5l	wrs_2
49013	Tubgcp2	0.00247524	0.271067	0.128	0.059	1	13	CA1 Pex5l	wrs_2
49014	Frrs1l	0.00248226	-0.380655	0.335	0.445	1	13	CA1 Pex5l	wrs_2
49015	Acap2	0.00248438	-0.261257	0.532	0.667	1	13	CA1 Pex5l	wrs_2
49016	Mrps15	0.00248634	0.283752	0.115	0.051	1	13	CA1 Pex5l	wrs_2
49017	Galnt17	0.00249731	-0.352738	0.335	0.407	1	13	CA1 Pex5l	wrs_2
49018	Stim1	0.00251072	0.28313	0.211	0.121	1	13	CA1 Pex5l	wrs_2
49019	Dock9	0.0025377	-0.22621	0.688	0.782	1	13	CA1 Pex5l	wrs_2
49020	Tead1	0.00254238	0.261331	0.211	0.13	1	13	CA1 Pex5l	wrs_2
49021	Srrm4	0.00255865	0.329742	0.239	0.139	1	13	CA1 Pex5l	wrs_2
49022	Wars2	0.00259225	0.338641	0.165	0.088	1	13	CA1 Pex5l	wrs_2
49023	Cacna2d3	0.00263737	-0.256327	0.683	0.758	1	13	CA1 Pex5l	wrs_2
49024	Jarid2	0.00264393	-0.2015	0.344	0.478	1	13	CA1 Pex5l	wrs_2
49025	Mlxip	0.00266769	0.25238	0.188	0.101	1	13	CA1 Pex5l	wrs_2
49026	Gprasp2	0.002676	0.268167	0.206	0.117	1	13	CA1 Pex5l	wrs_2
49027	Ndufa12	0.00269722	0.239072	0.106	0.044	1	13	CA1 Pex5l	wrs_2
49028	Cntnap5c	0.00283777	-0.290085	0.72	0.78	1	13	CA1 Pex5l	wrs_2
49029	Tenm3	0.00290687	-0.331306	0.546	0.634	1	13	CA1 Pex5l	wrs_2
49030	Xkr4	0.00292322	-0.249525	0.431	0.553	1	13	CA1 Pex5l	wrs_2
49031	Osbpl1a	0.00294503	0.224131	0.206	0.115	1	13	CA1 Pex5l	wrs_2
49032	Etv1	0.0029602	0.466244	0.252	0.159	1	13	CA1 Pex5l	wrs_2
49033	Gpatch2	0.00298384	0.27261	0.28	0.176	1	13	CA1 Pex5l	wrs_2
49034	Zfp131	0.00299032	0.270732	0.179	0.097	1	13	CA1 Pex5l	wrs_2
49035	Ap1g1	0.00303967	0.159607	0.33	0.209	1	13	CA1 Pex5l	wrs_2
49036	A330076H08Rik	0.00305953	0.331642	0.381	0.253	1	13	CA1 Pex5l	wrs_2
49037	Nos1ap	0.00308496	-0.236511	0.601	0.7	1	13	CA1 Pex5l	wrs_2
49038	Pitpnm3	0.00310212	0.309648	0.101	0.042	1	13	CA1 Pex5l	wrs_2
49039	Ypel2	0.00314356	0.196262	0.101	0.042	1	13	CA1 Pex5l	wrs_2
49040	Nkain2	0.00314526	0.54944	0.179	0.099	1	13	CA1 Pex5l	wrs_2
49041	Hunk	0.00316387	-0.328666	0.28	0.392	1	13	CA1 Pex5l	wrs_2
49042	Garnl3	0.00316702	0.237863	0.211	0.121	1	13	CA1 Pex5l	wrs_2
49043	Adamts20	0.00328255	-0.384369	0.119	0.207	1	13	CA1 Pex5l	wrs_2
49044	Cstf3	0.00332422	0.259558	0.353	0.249	1	13	CA1 Pex5l	wrs_2
49045	Epha5	0.00338189	-0.24331	0.619	0.729	1	13	CA1 Pex5l	wrs_2
49046	Tpk1	0.00340035	0.273299	0.161	0.084	1	13	CA1 Pex5l	wrs_2
49047	Cdh2	0.00343162	0.334053	0.344	0.289	1	13	CA1 Pex5l	wrs_2
49048	St8sia1	0.00343989	-0.432431	0.188	0.28	1	13	CA1 Pex5l	wrs_2
49049	Supv3l1	0.00349358	0.264713	0.119	0.055	1	13	CA1 Pex5l	wrs_2
49050	Ank2	0.00354176	0.371149	0.45	0.405	1	13	CA1 Pex5l	wrs_2
49051	Sema6d	0.00355595	0.197903	0.138	0.09	1	13	CA1 Pex5l	wrs_2
49052	Parm1	0.00356057	0.308467	0.298	0.198	1	13	CA1 Pex5l	wrs_2
49053	Fhl2	0.00358301	-0.501124	0.124	0.207	1	13	CA1 Pex5l	wrs_2
49054	Fnta	0.00363323	0.303344	0.106	0.046	1	13	CA1 Pex5l	wrs_2
49055	Scn1a	0.00364684	0.235983	0.573	0.449	1	13	CA1 Pex5l	wrs_2
49056	Auts2	0.00366607	-0.635466	0.165	0.205	1	13	CA1 Pex5l	wrs_2
49057	Zdhhc2	0.00374011	-0.378268	0.271	0.372	1	13	CA1 Pex5l	wrs_2
49058	Macrod2	0.00374114	0.263244	0.495	0.412	1	13	CA1 Pex5l	wrs_2
49059	Zcchc18	0.00375901	0.224789	0.216	0.123	1	13	CA1 Pex5l	wrs_2
49060	Sptbn2	0.00379719	-0.392408	0.284	0.379	1	13	CA1 Pex5l	wrs_2
49061	Armc9	0.00383063	0.258504	0.298	0.192	1	13	CA1 Pex5l	wrs_2
49062	Unc80	0.00387053	0.23672	0.422	0.313	1	13	CA1 Pex5l	wrs_2
49063	A930017M01Rik	0.00388536	0.217579	0.115	0.055	1	13	CA1 Pex5l	wrs_2
49064	Mical2	0.0038983	-0.290949	0.44	0.59	1	13	CA1 Pex5l	wrs_2
49065	Caln1	0.00396469	0.235507	0.33	0.225	1	13	CA1 Pex5l	wrs_2
49066	Nalcn	0.00397762	0.330084	0.349	0.293	1	13	CA1 Pex5l	wrs_2
49067	Tmem260	0.00399235	0.369896	0.197	0.117	1	13	CA1 Pex5l	wrs_2
49068	1700012D14Rik	0.00409705	0.187776	0.133	0.064	1	13	CA1 Pex5l	wrs_2
49069	Rims2	0.0041125	0.314275	0.482	0.419	1	13	CA1 Pex5l	wrs_2
49070	Hfm1	0.0041344	0.185902	0.142	0.07	1	13	CA1 Pex5l	wrs_2
49071	Srgap3	0.00413883	0.247641	0.518	0.39	1	13	CA1 Pex5l	wrs_2
49072	Dpy19l1	0.0041495	0.335131	0.101	0.044	1	13	CA1 Pex5l	wrs_2
49073	Sema3e	0.00418183	-0.273825	0.44	0.529	1	13	CA1 Pex5l	wrs_2
49074	Pdss1	0.00442266	0.228799	0.202	0.117	1	13	CA1 Pex5l	wrs_2
49075	6530403H02Rik	0.00446735	0.403806	0.22	0.134	1	13	CA1 Pex5l	wrs_2
49076	Uso1	0.00457164	0.280842	0.188	0.11	1	13	CA1 Pex5l	wrs_2
49077	Cdh8	0.00458756	-0.285916	0.216	0.322	1	13	CA1 Pex5l	wrs_2
49078	Agbl4	0.00470034	0.247638	0.578	0.467	1	13	CA1 Pex5l	wrs_2
49079	Atp11c	0.00471005	0.298072	0.161	0.088	1	13	CA1 Pex5l	wrs_2
49080	Tmed8	0.00477172	0.217947	0.101	0.044	1	13	CA1 Pex5l	wrs_2
49081	Tmem67	0.00479553	0.192755	0.138	0.068	1	13	CA1 Pex5l	wrs_2
49082	Ppa2	0.0048014	0.299262	0.165	0.09	1	13	CA1 Pex5l	wrs_2
49083	Hectd2	0.00486341	0.214552	0.399	0.295	1	13	CA1 Pex5l	wrs_2
49084	Golga5	0.00492444	0.320371	0.156	0.086	1	13	CA1 Pex5l	wrs_2
49085	Syt13	0.00493793	0.195957	0.124	0.059	1	13	CA1 Pex5l	wrs_2
49086	Ss18	0.00500603	0.186229	0.174	0.099	1	13	CA1 Pex5l	wrs_2
49087	Arpc2	0.00511942	-0.313964	0.445	0.526	1	13	CA1 Pex5l	wrs_2
49088	Ube2g1	0.00515738	0.221667	0.298	0.207	1	13	CA1 Pex5l	wrs_2
49089	Ivd	0.00517878	0.278808	0.22	0.134	1	13	CA1 Pex5l	wrs_2
49090	Hsf2	0.00518217	0.231819	0.11	0.051	1	13	CA1 Pex5l	wrs_2
49091	Efr3a	0.0052126	0.301042	0.45	0.333	1	13	CA1 Pex5l	wrs_2
49092	Pafah1b1	0.00527767	0.223433	0.509	0.396	1	13	CA1 Pex5l	wrs_2
49093	Taf1d	0.00531986	0.216982	0.211	0.126	1	13	CA1 Pex5l	wrs_2
49094	Gm3764	0.00534417	0.27756	0.312	0.211	1	13	CA1 Pex5l	wrs_2
49095	Ina	0.00534607	0.21785	0.11	0.051	1	13	CA1 Pex5l	wrs_2
49096	Atp6v0b	0.00544061	0.294711	0.156	0.086	1	13	CA1 Pex5l	wrs_2
49097	Frmd5	0.00545707	0.17294	0.142	0.132	1	13	CA1 Pex5l	wrs_2
49098	Cdk14	0.00564912	0.395939	0.28	0.196	1	13	CA1 Pex5l	wrs_2
49099	2610008E11Rik	0.00565407	0.181481	0.17	0.093	1	13	CA1 Pex5l	wrs_2
49100	Ralgps2	0.00573645	0.271548	0.349	0.244	1	13	CA1 Pex5l	wrs_2
49101	Kansl3	0.00583396	0.266338	0.179	0.101	1	13	CA1 Pex5l	wrs_2
49102	Psma1	0.00585487	0.211183	0.138	0.07	1	13	CA1 Pex5l	wrs_2
49103	Sorcs1	0.00591149	0.263107	0.147	0.079	1	13	CA1 Pex5l	wrs_2
49104	Sptlc1	0.00592688	0.203729	0.147	0.077	1	13	CA1 Pex5l	wrs_2
49105	Cntrl	0.00592807	0.222496	0.156	0.084	1	13	CA1 Pex5l	wrs_2
49106	Flrt2	0.00596987	-0.203141	0.358	0.474	1	13	CA1 Pex5l	wrs_2
49107	Epm2a	0.00603191	0.219261	0.151	0.081	1	13	CA1 Pex5l	wrs_2
49108	Sik3	0.00604405	0.276543	0.358	0.251	1	13	CA1 Pex5l	wrs_2
49109	Bscl2	0.00610398	0.294072	0.133	0.068	1	13	CA1 Pex5l	wrs_2
49110	Dicer1	0.00613384	0.165048	0.257	0.165	1	13	CA1 Pex5l	wrs_2
49111	Ccdc85a	0.00625419	0.193941	0.183	0.128	1	13	CA1 Pex5l	wrs_2
49112	Gm20033	0.00638744	0.298908	0.106	0.048	1	13	CA1 Pex5l	wrs_2
49113	Catspere2	0.00641447	0.213877	0.39	0.267	1	13	CA1 Pex5l	wrs_2
49114	Snx4	0.00651484	0.203762	0.165	0.09	1	13	CA1 Pex5l	wrs_2
49115	Chd5	0.00667588	0.301119	0.211	0.13	1	13	CA1 Pex5l	wrs_2
49116	Fbxl20	0.00668877	0.10146	0.408	0.273	1	13	CA1 Pex5l	wrs_2
49117	Xpr1	0.00672948	0.255814	0.206	0.132	1	13	CA1 Pex5l	wrs_2
49118	Khdc4	0.00682726	0.179091	0.234	0.145	1	13	CA1 Pex5l	wrs_2
49119	Kdm5d	0.00684641	0.218486	0.216	0.13	1	13	CA1 Pex5l	wrs_2
49120	8430422H06Rik	0.00690066	0.214441	0.115	0.055	1	13	CA1 Pex5l	wrs_2
49121	Ssu72	0.00692852	0.137337	0.106	0.048	1	13	CA1 Pex5l	wrs_2
49122	Rit2	0.00699109	0.202621	0.165	0.097	1	13	CA1 Pex5l	wrs_2
49123	Cfap54	0.00709618	0.218921	0.165	0.093	1	13	CA1 Pex5l	wrs_2
49124	Klc1	0.00725962	0.131489	0.289	0.183	1	13	CA1 Pex5l	wrs_2
49125	Hmgn3	0.00734493	0.117458	0.133	0.068	1	13	CA1 Pex5l	wrs_2
49126	Osbpl9	0.00735364	0.292741	0.326	0.231	1	13	CA1 Pex5l	wrs_2
49127	Ggt7	0.00739281	0.123756	0.202	0.117	1	13	CA1 Pex5l	wrs_2
49128	Nxf1	0.00747077	0.215808	0.101	0.046	1	13	CA1 Pex5l	wrs_2
49129	Fam20b	0.00748302	0.197657	0.115	0.055	1	13	CA1 Pex5l	wrs_2
49130	Prkacb	0.0074945	0.306883	0.17	0.099	1	13	CA1 Pex5l	wrs_2
49131	Plekha1	0.00772602	0.231208	0.156	0.086	1	13	CA1 Pex5l	wrs_2
49132	Psma7	0.00788919	0.204504	0.151	0.081	1	13	CA1 Pex5l	wrs_2
49133	Fip1l1	0.00789065	0.185567	0.275	0.181	1	13	CA1 Pex5l	wrs_2
49134	Mgat4c	0.00793655	0.196793	0.307	0.216	1	13	CA1 Pex5l	wrs_2
49135	Lypd1	0.00801181	0.204253	0.151	0.081	1	13	CA1 Pex5l	wrs_2
49136	Ube3a	0.00811692	0.257857	0.633	0.54	1	13	CA1 Pex5l	wrs_2
49137	Dnm3	0.00812493	0.419935	0.294	0.205	1	13	CA1 Pex5l	wrs_2
49138	Shank1	0.00815466	-0.307916	0.362	0.452	1	13	CA1 Pex5l	wrs_2
49139	Clpb	0.00815634	0.269866	0.202	0.126	1	13	CA1 Pex5l	wrs_2
49140	Syne1	0.00816792	0.40064	0.252	0.165	1	13	CA1 Pex5l	wrs_2
49141	Ano4	0.00816857	-0.247337	0.569	0.645	1	13	CA1 Pex5l	wrs_2
49142	Scg3	0.00822046	0.254987	0.142	0.081	1	13	CA1 Pex5l	wrs_2
49143	Ppp4r1	0.00830975	0.272289	0.128	0.066	1	13	CA1 Pex5l	wrs_2
49144	Tanc2	0.00832465	0.286991	0.486	0.361	1	13	CA1 Pex5l	wrs_2
49145	Arhgef26	0.00833982	0.255414	0.124	0.064	1	13	CA1 Pex5l	wrs_2
49146	Cdh10	0.00843123	-0.274737	0.578	0.632	1	13	CA1 Pex5l	wrs_2
49147	Zbtb38	0.00866975	0.221692	0.197	0.121	1	13	CA1 Pex5l	wrs_2
49148	Arhgap39	0.00875957	-0.168464	0.417	0.548	1	13	CA1 Pex5l	wrs_2
49149	Vps51	0.00883937	-0.371485	0.055	0.117	1	13	CA1 Pex5l	wrs_2
49150	Cdc42bpa	0.00885133	-0.304358	0.33	0.438	1	13	CA1 Pex5l	wrs_2
49151	Satb2	0.00896041	-0.413074	0.202	0.291	1	13	CA1 Pex5l	wrs_2
49152	Prune2	0.00906512	0.16217	0.128	0.066	1	13	CA1 Pex5l	wrs_2
49153	Pygo1	0.00917204	-0.384666	0.092	0.163	1	13	CA1 Pex5l	wrs_2
49154	Nrp2	0.00930964	0.266655	0.197	0.117	1	13	CA1 Pex5l	wrs_2
49155	Ube2h	0.00945566	0.171752	0.326	0.22	1	13	CA1 Pex5l	wrs_2
49156	Etnk1	0.00965365	0.250852	0.408	0.313	1	13	CA1 Pex5l	wrs_2
49157	Arap2	0.00979933	-0.373318	0.33	0.399	1	13	CA1 Pex5l	wrs_2
49158	Kcnq5	0.00980529	-0.217864	0.463	0.524	1	13	CA1 Pex5l	wrs_2
49159	Celsr2	0.00983154	-0.333993	0.11	0.185	1	13	CA1 Pex5l	wrs_2
49160	Cept1	0.0098443	0.192709	0.161	0.09	1	13	CA1 Pex5l	wrs_2
49161	Ogt	0.0099298	0.22123	0.394	0.295	1	13	CA1 Pex5l	wrs_2
49162	Coro2b	0.00995458	0.307418	0.261	0.181	1	13	CA1 Pex5l	wrs_2
49163	Gm1043	0.0099756	0.152361	0.275	0.176	1	13	CA1 Pex5l	wrs_2
52999	Fkbp6	8.29e-06	-0.480851	0.041	0.14	0.327185	14	DG-Cdh13 GC	wrs_2
53000	Mkx	1.15e-05	-0.503315	0.111	0.243	0.455406	14	DG-Cdh13 GC	wrs_2
53001	Gm28826	2.31e-05	0.721726	0.122	0.026	0.910162	14	DG-Cdh13 GC	wrs_2
53002	Heg1	7.39e-05	-0.308518	0.038	0.123	1	14	DG-Cdh13 GC	wrs_2
53004	Alcam	0.000180614	0.423233	0.316	0.179	1	14	DG-Cdh13 GC	wrs_2
53005	Glp2r	0.000317219	0.51327	0.208	0.094	1	14	DG-Cdh13 GC	wrs_2
53006	Syp	0.000413499	0.464923	0.251	0.136	1	14	DG-Cdh13 GC	wrs_2
53007	Kansl3	0.00041535	0.374606	0.13	0.043	1	14	DG-Cdh13 GC	wrs_2
53008	Calr	0.000493918	0.392302	0.108	0.03	1	14	DG-Cdh13 GC	wrs_2
53009	Arhgap44	0.000601492	-0.338251	0.205	0.328	1	14	DG-Cdh13 GC	wrs_2
53010	Gpcpd1	0.000704856	0.274529	0.262	0.14	1	14	DG-Cdh13 GC	wrs_2
53011	Foxk1	0.000758021	-0.405157	0.116	0.213	1	14	DG-Cdh13 GC	wrs_2
53012	Cd9	0.000827041	-0.402391	0.043	0.115	1	14	DG-Cdh13 GC	wrs_2
53013	Mycbp2	0.00116151	-0.290358	0.43	0.562	1	14	DG-Cdh13 GC	wrs_2
53014	Top1	0.00124491	0.409993	0.373	0.247	1	14	DG-Cdh13 GC	wrs_2
53015	Agk	0.00130583	-0.253486	0.076	0.162	1	14	DG-Cdh13 GC	wrs_2
[truncated: 2,570 more rows]
