# Supplementary material for: Septo-dentate gyrus cholinergic circuits modulate function and morphogenesis of adult neural stem cells through granule cell intermediaries
Source: Proc Natl Acad Sci U S A. 2024 Sep 23;121(40):e2405117121. doi: 10.1073/pnas.2405117121 (PMC11459179; doi:10.1073/pnas.2405117121)
Supplement: Supplementary file 3 — Dataset S02 (XLSX) [file pnas.2405117121.sd02.xlsx]

## Sheet: Figure_6_C_Go_Terms_Table_03_03
	X	query	cluster_number	significant	p_value	log10	term_size	query_size	intersection_size	precision	recall	term_id	source	term_name	effective_domain_size	source_order	parents	evidence_codes	intersection	cluster_name	cell_type
1	1	cluster_1_up	1	TRUE	0.000129276	3.88848	1507	45	14	0.311111	0.00928998	GO:0030182	GO:BP	neuron differentiation	27492	7736	c(GO:0030154, GO:0048699)	IDA,ISS ISO IBA IEA,ISO IEA,IDA IMP,ISO IEA,IGI ISO,IGI,IMP ISS,IEA,IMP,IMP ISO IEA,IMP,IMP,IMP	Negr1,Tenm4,Syt17,Ptprd,Ube3a,Snap25,Prkn,Alcam,Rims1,Tgfbr1,Dcc,Mpp5,Thrb,Trappc9	1 DG-Stxbp6 GC	Granule Cell
2	2	cluster_1_up	1	TRUE	0.000471105	3.32688	1674	45	14	0.311111	0.0083632	GO:0048699	GO:BP	generation of neurons	27492	15013	GO:0022008	IDA,IMP ISS ISO IBA IEA,ISO IEA,IDA IMP,ISO IEA,IGI ISO,IGI,IMP ISS,IEA,IMP,IMP ISO IEA,IMP,IMP,IMP	Negr1,Tenm4,Syt17,Ptprd,Ube3a,Snap25,Prkn,Alcam,Rims1,Tgfbr1,Dcc,Mpp5,Thrb,Trappc9	1 DG-Stxbp6 GC	Granule Cell
3	3	cluster_1_up	1	TRUE	0.000868038	3.06146	1236	45	12	0.266667	0.00970874	GO:0048666	GO:BP	neuron development	27492	14981	c(GO:0030182, GO:0048468)	IDA,ISS ISO IBA IEA,ISO IEA,IDA IMP,ISO IEA,IGI ISO,IGI,IMP ISS,IEA,IMP ISO IEA,IMP,IMP	Negr1,Tenm4,Syt17,Ptprd,Ube3a,Snap25,Prkn,Alcam,Rims1,Dcc,Mpp5,Thrb	1 DG-Stxbp6 GC	Granule Cell
4	4	cluster_1_up	1	TRUE	0.00120636	2.91852	1809	45	14	0.311111	0.00773908	GO:0022008	GO:BP	neurogenesis	27492	7550	c(GO:0007399, GO:0030154)	IDA,IMP ISS ISO IBA IEA,ISO IEA,IDA IMP,ISO IEA,IGI ISO,IGI,IMP ISS,IEA,IMP,IMP ISO IEA,IMP,IMP,IMP	Negr1,Tenm4,Syt17,Ptprd,Ube3a,Snap25,Prkn,Alcam,Rims1,Tgfbr1,Dcc,Mpp5,Thrb,Trappc9	1 DG-Stxbp6 GC	Granule Cell
5	5	cluster_1_up	1	TRUE	0.00149338	2.82583	641	45	9	0.2	0.0140406	GO:0050804	GO:BP	modulation of chemical synaptic transmission	27492	15348	c(GO:0007268, GO:0099177)	IMP,IMP,IMP ISO IEA,IMP,IMP,IMP,ISO IEA,IMP,IBA	Ptprd,Snap25,Prkn,Nrxn3,Dgkb,Sorcs2,Stau1,Dcc,Grik4	1 DG-Stxbp6 GC	Granule Cell
6	6	cluster_1_up	1	TRUE	0.0015128	2.82022	642	45	9	0.2	0.0140187	GO:0099177	GO:BP	regulation of trans-synaptic signaling	27492	22321	c(GO:0010646, GO:0023051, GO:0099537)	IMP,IMP,IMP ISO IEA,IMP,IMP,IMP,ISO IEA,IMP,IBA	Ptprd,Snap25,Prkn,Nrxn3,Dgkb,Sorcs2,Stau1,Dcc,Grik4	1 DG-Stxbp6 GC	Granule Cell
7	7	cluster_1_up	1	TRUE	0.00161938	2.79065	2468	45	16	0.355556	0.00648298	GO:0007399	GO:BP	nervous system development	27492	3278	GO:0048731	IDA ISO IEA,IMP ISS ISO IBA IEA,ISO IEA,IDA IMP ISO IEA,ISO IEA,IGI ISO,IGI,IGI IEA,IMP ISS,IEA,IMP IBA,IMP ISO IEA,IMP ISO IEA,IMP,IMP ISO IEA,ISS ISO IEA	Negr1,Tenm4,Syt17,Ptprd,Ube3a,Snap25,Prkn,Nrxn3,Alcam,Rims1,Tgfbr1,Dcc,Mpp5,Thrb,Trappc9,Plppr1	1 DG-Stxbp6 GC	Granule Cell
8	8	cluster_1_up	1	TRUE	0.00165884	2.7802	849	45	10	0.222222	0.0117786	GO:0007268	GO:BP	chemical synaptic transmission	27492	3161	GO:0098916	IMP,IDA IMP ISO IBA,IMP ISO IEA,IMP IGI,IMP,IMP,ISO IEA,IMP,IBA,TAS IEA	Ptprd,Snap25,Prkn,Nrxn3,Dgkb,Sorcs2,Stau1,Dcc,Grik4,Sv2c	1 DG-Stxbp6 GC	Granule Cell
9	9	cluster_1_up	1	TRUE	0.00165884	2.7802	849	45	10	0.222222	0.0117786	GO:0098916	GO:BP	anterograde trans-synaptic signaling	27492	22182	GO:0099537	IMP,IDA IMP ISO IBA,IMP ISO IEA,IMP IGI,IMP,IMP,ISO IEA,IMP,IBA,TAS IEA	Ptprd,Snap25,Prkn,Nrxn3,Dgkb,Sorcs2,Stau1,Dcc,Grik4,Sv2c	1 DG-Stxbp6 GC	Granule Cell
10	10	cluster_1_up	1	TRUE	0.00180571	2.74335	857	45	10	0.222222	0.0116686	GO:0099537	GO:BP	trans-synaptic signaling	27492	22352	GO:0099536	IMP ISO IEA,IDA IMP ISO IBA,IMP ISO IEA,IMP IGI,IMP,IMP,ISO IEA,IMP,IBA,TAS IEA	Ptprd,Snap25,Prkn,Nrxn3,Dgkb,Sorcs2,Stau1,Dcc,Grik4,Sv2c	1 DG-Stxbp6 GC	Granule Cell
11	11	cluster_1_up	1	TRUE	0.00251341	2.59974	889	45	10	0.222222	0.0112486	GO:0099536	GO:BP	synaptic signaling	27492	22351	GO:0007267	IMP ISO IEA,IDA IMP ISO IBA,IMP ISO IEA,IMP IGI,IMP,IMP,ISO IEA,IMP,IBA,TAS IEA	Ptprd,Snap25,Prkn,Nrxn3,Dgkb,Sorcs2,Stau1,Dcc,Grik4,Sv2c	1 DG-Stxbp6 GC	Granule Cell
12	12	cluster_1_up	1	TRUE	0.00598525	2.22292	392	45	7	0.155556	0.0178571	GO:0006887	GO:BP	exocytosis	27492	2832	c(GO:0016192, GO:0032940)	IBA IEA,ISO,IDA IMP ISO IBA,ISO IEA,IMP,IEA,IMP ISO IBA IEA	Syt17,Pex5l,Snap25,Prkn,Nrxn3,Rims1,Rab27a	1 DG-Stxbp6 GC	Granule Cell
13	13	cluster_1_up	1	TRUE	0.00691148	2.16043	2754	45	16	0.355556	0.00580973	GO:0009653	GO:BP	anatomical structure morphogenesis	27492	4023	c(GO:0032502, GO:0048856)	ISO IBA IEA,IMP ISS ISO IEA,ISO IEA,IDA IMP,ISO IEA,IGI ISS ISO IEA,IEA,IMP ISS,IEA,IMP IGI ISS,IDA,IEA,IMP ISO IEA,ISO IEA,IMP,IMP	Cdh13,Tenm4,Syt17,Ptprd,Ube3a,Prkn,Nrxn3,Alcam,Rims1,Tgfbr1,Wars2,Ddhd1,Dcc,Mpp5,Thrb,Greb1l	1 DG-Stxbp6 GC	Granule Cell
14	14	cluster_1_up	1	TRUE	0.0096852	2.01389	272	45	6	0.133333	0.0220588	GO:0045055	GO:BP	regulated exocytosis	27492	13112	GO:0006887	IBA,ISO,IDA IMP ISO IBA,IMP,IEA,IMP ISO IEA	Syt17,Pex5l,Snap25,Nrxn3,Rims1,Rab27a	1 DG-Stxbp6 GC	Granule Cell
15	15	cluster_1_up	1	TRUE	0.0101416	1.99389	810	45	9	0.2	0.0111111	GO:0032989	GO:BP	cellular component morphogenesis	27492	9185	c(GO:0009653, GO:0016043, GO:0048869)	IMP ISS ISO IEA,ISO IEA,IDA IMP,ISO IEA,IGI,IMP ISS,IEA,IMP ISO IEA,ISO IEA	Tenm4,Syt17,Ptprd,Ube3a,Prkn,Alcam,Rims1,Dcc,Mpp5	1 DG-Stxbp6 GC	Granule Cell
16	16	cluster_1_up	1	TRUE	0.0167539	1.77588	1643	45	12	0.266667	0.00730371	GO:0016192	GO:BP	vesicle-mediated transport	27492	5747	GO:0006810	ISO IEA,IBA IEA,ISO,IMP,IDA IMP ISO IBA,ISO IEA,IMP,IEA,ISO IBA IEA,IMP ISO IBA IEA,IBA IEA,IDA IMP ISO IBA	Cdh13,Syt17,Pex5l,Ube3a,Snap25,Prkn,Nrxn3,Rims1,Stx8,Rab27a,Eps15l1,Amph	1 DG-Stxbp6 GC	Granule Cell
17	17	cluster_1_up	1	TRUE	0.0197588	1.70424	1670	45	12	0.266667	0.00718563	GO:0007267	GO:BP	cell-cell signaling	27492	3160	c(GO:0007154, GO:0023052)	IBA,IMP ISO IEA,ISO,IDA IMP ISO IBA,IMP ISO IEA,IMP IGI,IMP,IMP,ISO IEA,IMP,IBA,TAS IEA	Syt17,Ptprd,Pex5l,Snap25,Prkn,Nrxn3,Dgkb,Sorcs2,Stau1,Dcc,Grik4,Sv2c	1 DG-Stxbp6 GC	Granule Cell
18	18	cluster_1_up	1	TRUE	0.02027	1.69315	179	45	5	0.111111	0.027933	GO:0007612	GO:BP	learning	27492	3474	GO:0007611	ISO IEA,IMP,IMP,ISO,IMP	Ube3a,Snap25,Prkn,Nrxn3,Amph	1 DG-Stxbp6 GC	Granule Cell
19	19	cluster_1_up	1	TRUE	0.0241585	1.61693	28	45	3	0.0666667	0.107143	GO:1903861	GO:BP	positive regulation of dendrite extension	27492	26885	c(GO:0030307, GO:0048639, GO:0097484, GO:1903859)	ISO IEA,IGI,IEA	Syt17,Prkn,Rims1	1 DG-Stxbp6 GC	Granule Cell
20	20	cluster_1_up	1	TRUE	0.0275479	1.55991	5090	45	21	0.466667	0.00412574	GO:0048731	GO:BP	system development	27492	15045	c(GO:0007275, GO:0048856)	IDA ISO IEA,ISO IBA IEA,IMP ISS ISO IBA IEA,ISO IEA,IDA IMP ISO IEA,IMP ISO IEA,IGI ISO,IGI,IGI IEA,IMP ISS,IEA,IMP,IMP IGI ISS ISO IBA IEA,IDA,IMP ISO IEA,IMP ISO IEA,IMP IGI ISO,IMP ISS ISO IBA IEA,IMP ISO IEA,IMP,ISS ISO IEA	Negr1,Cdh13,Tenm4,Syt17,Ptprd,Ube3a,Snap25,Prkn,Nrxn3,Alcam,Rims1,Tns3,Tgfbr1,Wars2,Dcc,Mpp5,Thrb,Greb1l,Trappc9,Rian,Plppr1	1 DG-Stxbp6 GC	Granule Cell
21	21	cluster_1_up	1	TRUE	0.0330342	1.48104	31	45	3	0.0666667	0.0967742	GO:1903859	GO:BP	regulation of dendrite extension	27492	26883	c(GO:0001558, GO:0022604, GO:0048638, GO:0097484)	ISO IEA,IGI,IEA	Syt17,Prkn,Rims1	1 DG-Stxbp6 GC	Granule Cell
22	1638	cluster_1_down	1	TRUE	0.00047225	3.32583	474	39	8	0.205128	0.0168776	GO:0050808	GO:BP	synapse organization	27492	15352	GO:0034330	IDA IMP,ISO,IDA ISO IBA IEA,IDA IMP IEP ISO IEA,IDA ISO IEA,IDA IMP,EXP IDA IMP IGI ISO IEA,ISO IEA	Epha7,Epha5,Syndig1,Ntng1,Magi2,Nrp2,Epha4,Cttnbp2	1 DG-Stxbp6 GC	Granule Cell
23	1639	cluster_1_down	1	TRUE	0.00230475	2.63738	251	39	6	0.153846	0.0239044	GO:0050807	GO:BP	regulation of synapse organization	27492	15351	c(GO:0050803, GO:0050808, GO:0051128)	IDA IMP,IDA ISO IBA IEA,ISO,IDA IMP,IMP IGI ISO IEA,ISO IEA	Epha7,Syndig1,Magi2,Nrp2,Epha4,Cttnbp2	1 DG-Stxbp6 GC	Granule Cell
24	1640	cluster_1_down	1	TRUE	0.0027032	2.56812	258	39	6	0.153846	0.0232558	GO:0050803	GO:BP	regulation of synapse structure or activity	27492	15347	GO:0065008	IDA IMP,IDA ISO IBA IEA,ISO,IDA IMP,IMP IGI ISO IEA,ISO IEA	Epha7,Syndig1,Magi2,Nrp2,Epha4,Cttnbp2	1 DG-Stxbp6 GC	Granule Cell
25	1641	cluster_1_down	1	TRUE	0.0133865	1.87333	743	39	8	0.205128	0.0107672	GO:0034330	GO:BP	cell junction organization	27492	9855	GO:0016043	IDA IMP,ISO,IDA ISO IBA IEA,IDA IMP IEP ISO IEA,IDA ISO IEA,IDA IMP,EXP IDA IMP IGI ISO IEA,ISO IEA	Epha7,Epha5,Syndig1,Ntng1,Magi2,Nrp2,Epha4,Cttnbp2	1 DG-Stxbp6 GC	Granule Cell
26	1642	cluster_1_down	1	TRUE	0.0171416	1.76595	205	39	5	0.128205	0.0243902	GO:0099173	GO:BP	postsynapse organization	27492	22317	c(GO:0016043, GO:0050808)	IDA IMP,ISO,IDA IEA,IDA IMP,IMP	Epha7,Epha5,Magi2,Nrp2,Epha4	1 DG-Stxbp6 GC	Granule Cell
27	1643	cluster_1_down	1	TRUE	0.0345108	1.46204	2468	39	13	0.333333	0.00526742	GO:0007399	GO:BP	nervous system development	27492	3278	GO:0048731	IDA IMP IBA IEA,IDA ISO IBA IEA,IDA ISO IBA IEA,ISS ISO IBA IEA,IDA IMP IEA,IDA ISS ISO IEA,IMP IEA,IEA,ISS ISO IEA,IEA,ISO IBA IEA,IDA IMP IGI ISO IBA IEA,IEA	Epha7,Epha5,Syndig1,Tnik,Ntng1,Magi2,Nrp2,Nav3,Ercc6,Nrgn,Nexmif,Epha4,Cttnbp2	1 DG-Stxbp6 GC	Granule Cell
28	1644	cluster_1_down	1	TRUE	0.0358538	1.44546	38	39	3	0.0769231	0.0789474	GO:0048013	GO:BP	ephrin receptor signaling pathway	27492	14506	GO:0007169	IDA ISO IEA,IDA ISO IEA,ISO IEA	Epha7,Epha5,Epha4	1 DG-Stxbp6 GC	Granule Cell
29	1124	cluster_2_down	2	TRUE	0.0172084	1.76426	12377	31	26	0.83871	0.00210067	GO:0050794	GO:BP	regulation of cellular process	27492	15340	c(GO:0009987, GO:0050789)	IEA,IBA,ISS ISO IEA,IMP,IDA IPI,IDA ISS ISO IBA IEA,IMP ISS ISO IEA,ISO IEA,IDA IMP ISO IBA IEA,IDA ISS ISO IEA,IMP,IMP,ISS ISO IEA,IDA IMP ISS ISO IEA,IMP ISO IBA IEA,ISS ISO IEA,IEA,IBA,IMP,IEA,IMP ISO IEA,IMP,ISO IEA,IMP ISO IEA,IMP,IEA	Malat1,Mast4,Hpca,Wdhd1,Ppm1l,Epha5,Ago2,Ermp1,Ntf3,Atf7ip,Kifap3,Nbr1,Pdcd4,Rapgef2,Dgkz,Iws1,Rasal2,Tcp11l1,Brd1,Nr3c2,Slc4a4,Nap1l1,Rad23b,Myh9,Mgll,Invs	2 DG-Mast4 GC	Granule Cell
30	1125	cluster_2_down	2	TRUE	0.0393885	1.40463	13907	31	27	0.870968	0.00194147	GO:0065007	GO:BP	biological regulation	27492	18628	GO:0008150	IEA,IBA,ISS ISO IEA,IMP,IDA IPI,IDA ISS ISO IBA IEA,IDA IMP ISS ISO IEA,ISO IEA,IDA IMP ISO IBA IEA,IDA ISS ISO IEA,IMP,IMP,IMP ISS ISO IEA,IDA IMP ISS ISO IEA,IMP ISO IBA IEA,ISS ISO IEA,IEA,IBA,IMP IEA,IEA,IMP ISO IBA TAS IEA,IMP,ISO IEA,IMP ISS ISO IEA,IMP ISO,IEA,IMP	Malat1,Mast4,Hpca,Wdhd1,Ppm1l,Epha5,Ago2,Ermp1,Ntf3,Atf7ip,Kifap3,Nbr1,Pdcd4,Rapgef2,Dgkz,Iws1,Rasal2,Tcp11l1,Brd1,Nr3c2,Slc4a4,Nap1l1,Rad23b,Myh9,Mgll,Invs,Pdss2	2 DG-Mast4 GC	Granule Cell
31	682	cluster_4_down	4	TRUE	0.00145571	2.83693	2403	51	17	0.333333	0.00707449	GO:0032268	GO:BP	regulation of cellular protein metabolic process	27492	8649	c(GO:0031323, GO:0044267, GO:0051246)	ISO IEA,IDA,IEA,IDA IMP,IDA IMP ISO IEA,IDA,ISO,ISO IEA,ISO IEA,IMP,ISO,IMP,ISO IBA IEA,ISO IEA,ISO IEA,IEA,IDA	Acvr1c,Eef2k,Peli2,Rnf111,Aim2,Dnajc1,Prpf18,Ppp2ca,Prkd1,Smad4,Hdac8,Pik3cb,Prkar2b,Uvrag,Ncl,Hbs1l,Fry	4 DG-Ntng1 GC	Granule Cell
32	683	cluster_4_down	4	TRUE	0.00211442	2.67481	2468	51	17	0.333333	0.00688817	GO:0007399	GO:BP	nervous system development	27492	3278	GO:0048731	IBA,ISO IEA,ISS ISO IEA,IDA IGI IBA IEA,ISS ISO IEA,IDA,IEA,ISO,ISO IEA,IMP,IEA,IDA ISO IBA IEA,IDA IMP IEA,IGI IEA,IEA,IMP,IBA	Acvr1c,Eef2k,Setx,Unc5d,Prkd1,Zfp536,Acat1,Ptprk,Kif13b,Smad4,Cttnbp2,Sema6d,Zhx2,Nrxn3,Slc38a2,Wasl,Fry	4 DG-Ntng1 GC	Granule Cell
33	684	cluster_4_down	4	TRUE	0.00282876	2.5484	5682	51	26	0.509804	0.00457585	GO:0051171	GO:BP	regulation of nitrogen compound metabolic process	27492	15655	c(GO:0006807, GO:0019222)	ISO IEA,IDA,ISS ISO IEA,IEA,IDA IMP ISO IBA IEA,IDA IMP ISO IEA,IDA,ISO,IDA IMP ISS ISO IBA IEA,ISO IEA,ISS ISO IEA,ISO IBA IEA,ISO IEA,IDA IMP IGI ISO IEA,IDA IMP ISS ISO IBA IEA,ISO IBA,IMP,ISO IEA,ISS ISO IEA,ISO IBA IEA,ISO IEA,IGI ISO IBA IEA,ISO IBA IEA,IEA,IDA,IMP	Acvr1c,Eef2k,Setx,Peli2,Rnf111,Aim2,Dnajc1,Prpf18,Hnrnpu,Ppp2ca,Prkd1,Zfp536,Ptprk,Smad4,Zhx2,Hdac8,Pik3cb,Slc38a2,Wasl,Prkar2b,Uvrag,Ncl,Irf2,Hbs1l,Fry,Atxn7	4 DG-Ntng1 GC	Granule Cell
34	685	cluster_4_down	4	TRUE	0.00382934	2.41688	2576	51	17	0.333333	0.00659938	GO:0051246	GO:BP	regulation of protein metabolic process	27492	15716	c(GO:0019538, GO:0051171, GO:0060255, GO:0080090)	ISO IEA,IDA,IEA,IDA IMP,IDA IMP ISO IEA,IDA,ISO,ISO IEA,ISO IEA,IMP ISO IEA,ISO,IMP,ISO IBA IEA,ISO IEA,ISO IEA,IEA,IDA	Acvr1c,Eef2k,Peli2,Rnf111,Aim2,Dnajc1,Prpf18,Ppp2ca,Prkd1,Smad4,Hdac8,Pik3cb,Prkar2b,Uvrag,Ncl,Hbs1l,Fry	4 DG-Ntng1 GC	Granule Cell
35	686	cluster_4_down	4	TRUE	0.00489802	2.30998	6255	51	27	0.529412	0.00431655	GO:0051179	GO:BP	localization	27492	15663	GO:0008150	IEA,IMP ISO IEA,IMP ISO IEA,ISO IEA,ISO IBA IEA,ISO IEA,IGI,IEA,ISS ISO IEA,ISO IEA,ISS ISO IEA,IDA IMP ISS ISO IBA IEA,ISO,IDA IMP ISS ISO IEA,ISO IEA,ISO IEA,ISO IEA,ISS ISO IEA,IMP IGI,IDA IBA,ISS ISO,IGI ISO IBA IEA,IMP IGI,IDA ISO IBA IEA,IMP ISS ISO IEA,IMP ISO IBA IEA,ISO	Malat1,Acvr1c,Dsp,Eef2k,Vps41,Kcnt2,Unc5d,Sil1,Dnajc1,Gabbr1,Sh3kbp1,Hnrnpu,Ppp2ca,Prkd1,Ptprk,Golgb1,Cep112,Lrrc8d,Smad4,Sema6d,Hdac8,Pik3cb,Nrxn3,Slc38a2,Wasl,Uvrag,Ncl	4 DG-Ntng1 GC	Granule Cell
36	687	cluster_4_down	4	TRUE	0.00492877	2.30726	5441	51	25	0.490196	0.00459474	GO:0007275	GO:BP	multicellular organism development	27492	3168	c(GO:0032501, GO:0048856)	ISO IBA IEA,IMP ISO IBA IEA,ISO IEA,ISO IEA,ISS ISO IEA,IDA IGI IBA IEA,IMP,IMP,ISO IEA,ISS ISO IEA,IDA,IEA,ISO,ISO IEA,ISO IEA,IMP IGI IEA,IEA,IDA ISO IBA IEA,IDA IMP IEA,IMP ISO IEA,IGI IEA,IEA,IMP,ISO IEA,IBA	Acvr1c,Dsp,Clmp,Eef2k,Setx,Unc5d,Rnf111,Hnrnpu,Ppp2ca,Prkd1,Zfp536,Acat1,Ptprk,Svil,Kif13b,Smad4,Cttnbp2,Sema6d,Zhx2,Pik3cb,Nrxn3,Slc38a2,Wasl,Ncl,Fry	4 DG-Ntng1 GC	Granule Cell
37	688	cluster_4_down	4	TRUE	0.00524527	2.28023	5862	51	26	0.509804	0.00443535	GO:0080090	GO:BP	regulation of primary metabolic process	27492	20875	c(GO:0019222, GO:0044238)	ISO IEA,IDA,ISS ISO IEA,IEA,IDA IMP ISO IBA IEA,IDA IMP ISO IEA,IDA,ISO,IDA IMP ISS ISO IBA IEA,ISO IEA,ISS ISO IEA,ISO IBA IEA,ISO IEA,IDA IMP IGI ISO IEA,IDA IMP ISS ISO IBA IEA,ISO IBA,IMP,ISO IEA,ISS ISO IEA,ISO IBA IEA,ISO IEA,IGI ISO IBA IEA,ISO IBA IEA,IEA,IDA,IMP	Acvr1c,Eef2k,Setx,Peli2,Rnf111,Aim2,Dnajc1,Prpf18,Hnrnpu,Ppp2ca,Prkd1,Zfp536,Ptprk,Smad4,Zhx2,Hdac8,Pik3cb,Slc38a2,Wasl,Prkar2b,Uvrag,Ncl,Irf2,Hbs1l,Fry,Atxn7	4 DG-Ntng1 GC	Granule Cell
38	689	cluster_4_down	4	TRUE	0.00570727	2.24357	5090	51	24	0.470588	0.00471513	GO:0048731	GO:BP	system development	27492	15045	c(GO:0007275, GO:0048856)	IBA,IMP ISO IBA IEA,ISO IEA,ISO IEA,ISS ISO IEA,IDA IGI IBA IEA,IMP,ISO IEA,ISS ISO IEA,IDA,IEA,ISO,ISO IEA,ISO IEA,IMP IGI IEA,IEA,IDA ISO IBA IEA,IDA IMP IEA,IMP ISO IEA,IGI IEA,IEA,IMP,ISO IEA,IBA	Acvr1c,Dsp,Clmp,Eef2k,Setx,Unc5d,Hnrnpu,Ppp2ca,Prkd1,Zfp536,Acat1,Ptprk,Svil,Kif13b,Smad4,Cttnbp2,Sema6d,Zhx2,Pik3cb,Nrxn3,Slc38a2,Wasl,Ncl,Fry	4 DG-Ntng1 GC	Granule Cell
39	690	cluster_4_down	4	TRUE	0.00646414	2.18949	6768	51	28	0.54902	0.00413712	GO:0032502	GO:BP	developmental process	27492	8814	GO:0008150	ISS ISO IBA IEA,IMP ISO IBA IEA,ISO IEA,ISO IEA,ISS ISO IEA,IDA IGI IBA IEA,IMP,ISO IEA,ISS ISO IEA,IMP ISO IEA,IMP ISO IEA,IMP ISS ISO IEA,IDA,IEA,ISO,ISO IEA,ISO IEA,IMP IGI ISO IBA IEA,IEA,IDA ISO IBA IEA,IDA IMP IEA,ISO,IMP ISO IEA,IGI IEA,IEA,IMP,ISO IEA,IBA IEA	Acvr1c,Dsp,Clmp,Eef2k,Setx,Unc5d,Rnf111,Gabbr1,Sh3kbp1,Hnrnpu,Ppp2ca,Prkd1,Zfp536,Acat1,Ptprk,Svil,Kif13b,Smad4,Cttnbp2,Sema6d,Zhx2,Hdac8,Pik3cb,Nrxn3,Slc38a2,Wasl,Ncl,Fry	4 DG-Ntng1 GC	Granule Cell
40	691	cluster_4_down	4	TRUE	0.00843289	2.07402	692	51	9	0.176471	0.0130058	GO:0071363	GO:BP	cellular response to growth factor stimulus	27492	19410	c(GO:0070848, GO:0071310)	ISO IBA,IEA,ISS ISO IEA,IDA IMP IBA,ISS ISO IEA,ISO IEA,IMP IGI ISO IBA IEA,ISO IEA,IDA	Acvr1c,Eef2k,Setx,Rnf111,Prkd1,Ptprk,Smad4,Pik3cb,Ncl	4 DG-Ntng1 GC	Granule Cell
41	692	cluster_4_down	4	TRUE	0.00944564	2.02477	6041	51	26	0.509804	0.00430392	GO:0031323	GO:BP	regulation of cellular metabolic process	27492	8264	c(GO:0019222, GO:0044237, GO:0050794)	ISO IEA,IDA,ISS ISO IEA,IEA,IDA IMP ISO IBA IEA,IDA IMP ISO IEA,IDA,ISO,IDA IMP ISS ISO IBA IEA,ISO IEA,ISS ISO IEA,ISO IBA IEA,ISO IEA,IDA IMP IGI ISO IEA,IDA IMP ISS ISO IBA IEA,ISO IBA,IMP,ISO IEA,ISS ISO IEA,ISO IBA IEA,ISO IEA,IGI ISO IBA IEA,ISO IBA IEA,IEA,IDA,IMP	Acvr1c,Eef2k,Setx,Peli2,Rnf111,Aim2,Dnajc1,Prpf18,Hnrnpu,Ppp2ca,Prkd1,Zfp536,Ptprk,Smad4,Zhx2,Hdac8,Pik3cb,Slc38a2,Wasl,Prkar2b,Uvrag,Ncl,Irf2,Hbs1l,Fry,Atxn7	4 DG-Ntng1 GC	Granule Cell
42	693	cluster_4_down	4	TRUE	0.0113562	1.94477	718	51	9	0.176471	0.0125348	GO:0070848	GO:BP	response to growth factor	27492	19113	GO:0010033	ISO IBA,IEA,ISS ISO IEA,IDA IMP IBA,ISS ISO IEA,ISO IEA,IMP IGI ISO IBA IEA,ISO IEA,IDA	Acvr1c,Eef2k,Setx,Rnf111,Prkd1,Ptprk,Smad4,Pik3cb,Ncl	4 DG-Ntng1 GC	Granule Cell
43	694	cluster_4_down	4	TRUE	0.0118843	1.92503	6113	51	26	0.509804	0.00425323	GO:0048856	GO:BP	anatomical structure development	27492	15160	GO:0032502	ISO IBA IEA,IMP ISO IBA IEA,ISO IEA,ISO IEA,ISS ISO IEA,IDA IGI IBA IEA,IMP,ISS ISO IEA,IMP,IMP ISO IEA,ISS ISO IEA,IDA,IEA,ISO,ISO IEA,ISO IEA,IMP IGI IBA IEA,IEA,IDA ISO IBA IEA,IDA IMP IEA,IMP ISO IEA,IGI IEA,IEA,IMP,ISO IEA,IBA IEA	Acvr1c,Dsp,Clmp,Eef2k,Setx,Unc5d,Rnf111,Sh3kbp1,Hnrnpu,Ppp2ca,Prkd1,Zfp536,Acat1,Ptprk,Svil,Kif13b,Smad4,Cttnbp2,Sema6d,Zhx2,Pik3cb,Nrxn3,Slc38a2,Wasl,Ncl,Fry	4 DG-Ntng1 GC	Granule Cell
44	695	cluster_4_down	4	TRUE	0.0152898	1.8156	2852	51	17	0.333333	0.00596073	GO:0032879	GO:BP	regulation of localization	27492	9091	c(GO:0050789, GO:0051179)	IEA,IMP ISO IEA,ISO IEA,ISO IEA,IGI,ISS ISO IEA,ISO IEA,ISS ISO IBA IEA,ISO,IDA IMP ISS ISO IEA,ISO IEA,IMP IGI,IDA IBA,ISS ISO,IGI ISO IEA,IMP,IMP ISS ISO IEA	Malat1,Acvr1c,Dsp,Eef2k,Unc5d,Dnajc1,Gabbr1,Hnrnpu,Ppp2ca,Prkd1,Ptprk,Smad4,Sema6d,Hdac8,Pik3cb,Nrxn3,Wasl	4 DG-Ntng1 GC	Granule Cell
45	696	cluster_4_down	4	TRUE	0.0163098	1.78755	5799	51	25	0.490196	0.00431109	GO:0044260	GO:BP	cellular macromolecule metabolic process	27492	12711	c(GO:0043170, GO:0044237)	ISO IBA IEA,ISO IEA,IDA ISO TAS IEA,ISS ISO IEA,IEA,IDA IMP IGI ISO IBA IEA,IDA IMP ISO IEA,IDA,ISO,ISS ISO IEA,ISS ISO IBA IEA,ISS ISO TAS IEA,IMP ISS ISO IEA,IDA ISO IBA IEA,IMP,IDA,ISO IBA IEA,IMP,ISO IBA IEA,IMP ISO IEA,TAS,ISO IEA,IBA IEA,IDA,ISO IEA	Acvr1c,Dsp,Eef2k,Setx,Peli2,Rnf111,Aim2,Dnajc1,Prpf18,B3galnt2,Hnrnpu,Ppp2ca,Prkd1,Ptprk,Smad4,Zhx2,Hdac8,Pik3cb,Prkar2b,Uvrag,mt-Rnr1,Ncl,Hbs1l,Fry,Atxn7	4 DG-Ntng1 GC	Granule Cell
46	697	cluster_4_down	4	TRUE	0.022971	1.63882	6756	51	27	0.529412	0.00399645	GO:0060255	GO:BP	regulation of macromolecule metabolic process	27492	17047	c(GO:0019222, GO:0043170)	ISO IEA,IDA,ISS ISO IEA,IEA,IDA IMP ISO IBA IEA,IDA IMP IGI ISO IEA,IDA,ISO,IDA IMP ISS ISO IBA IEA,ISO IEA,ISS ISO IEA,ISO IBA IEA,ISO IEA,IDA IMP IGI ISO IEA,IDA IMP ISS ISO IBA IEA,ISO IBA,IMP ISO IEA,ISO IEA,ISO IEA,ISS ISO IEA,ISO IBA IEA,ISO IEA,IGI ISO IBA IEA,ISO IBA IEA,IEA,IDA,IMP	Acvr1c,Eef2k,Setx,Peli2,Rnf111,Aim2,Dnajc1,Prpf18,Hnrnpu,Ppp2ca,Prkd1,Zfp536,Ptprk,Smad4,Zhx2,Hdac8,Pik3cb,Slc38a2,G3bp1,Wasl,Prkar2b,Uvrag,Ncl,Irf2,Hbs1l,Fry,Atxn7	4 DG-Ntng1 GC	Granule Cell
47	698	cluster_4_down	4	TRUE	0.0281687	1.55023	1507	51	12	0.235294	0.00796284	GO:0030182	GO:BP	neuron differentiation	27492	7736	c(GO:0030154, GO:0048699)	ISO IEA,ISS ISO IEA,IDA IGI IBA IEA,ISS ISO IEA,IDA,ISO,ISO IEA,IMP,ISO IBA,IDA IMP,IMP,IBA	Eef2k,Setx,Unc5d,Prkd1,Zfp536,Ptprk,Kif13b,Smad4,Sema6d,Zhx2,Wasl,Fry	4 DG-Ntng1 GC	Granule Cell
48	699	cluster_4_down	4	TRUE	0.0333773	1.47655	12377	51	38	0.745098	0.00307021	GO:0050794	GO:BP	regulation of cellular process	27492	15340	c(GO:0009987, GO:0050789)	IEA,IMP ISS ISO IBA IEA,ISO IEA,IDA ISO IEA,ISS ISO IEA,IEA,IGI IEA,IDA IMP ISO IBA IEA,IDA IMP ISO IEA,IDA ISS ISO IEA,ISO,ISS ISO IEA,ISO IEA,IDA IMP ISS ISO IBA IEA,ISO TAS IEA,IDA IMP ISS ISO IBA IEA,IDA ISO IBA IEA,ISO IEA,ISO IEA,ISS IBA IEA,ISO IEA,IDA IMP IGI ISO IBA IEA,ISO IEA,IDA ISO IBA,IDA IMP ISS ISO IBA IEA,ISS ISO IBA,IMP IGI ISO IBA IEA,IMP,ISO IEA,IMP ISO IEA,ISS ISO IEA,IMP ISO…	Malat1,Acvr1c,Dsp,Eef2k,Setx,Peli2,Unc5d,Rnf111,Aim2,Dnajc1,Prpf18,Gabbr1,Sh3kbp1,Hnrnpu,Ppp2ca,Prkd1,Zfp536,Ptprk,Cnksr2,Svil,Kif13b,Smad4,Cttnbp2,Sema6d,Zhx2,Hdac8,Pik3cb,Nrxn3,Slc38a2,G3bp1,Wasl,Prkar2b,Uvrag,Ncl,Irf2,Hbs1l,Fry,Atxn7	4 DG-Ntng1 GC	Granule Cell
49	700	cluster_4_down	4	TRUE	0.0390547	1.40833	4869	51	22	0.431373	0.00451838	GO:0044267	GO:BP	cellular protein metabolic process	27492	12715	c(GO:0019538, GO:0044260)	ISO IBA IEA,ISO IEA,IDA ISO TAS IEA,IEA,IDA IMP IGI ISO IBA IEA,IDA IMP ISO IEA,IDA,ISO,ISS ISO IEA,ISS ISO TAS IEA,IMP ISS ISO IEA,IDA ISO IBA IEA,IMP,ISO IBA IEA,IMP,ISO IBA IEA,ISO IEA,TAS,ISO IEA,IBA IEA,IDA,ISO IEA	Acvr1c,Dsp,Eef2k,Peli2,Rnf111,Aim2,Dnajc1,Prpf18,B3galnt2,Ppp2ca,Prkd1,Ptprk,Smad4,Hdac8,Pik3cb,Prkar2b,Uvrag,mt-Rnr1,Ncl,Hbs1l,Fry,Atxn7	4 DG-Ntng1 GC	Granule Cell
50	701	cluster_4_down	4	TRUE	0.0441326	1.35524	7432	51	28	0.54902	0.00376749	GO:0071840	GO:BP	cellular component organization or biogenesis	27492	19777	GO:0009987	ISO IEA,IMP IBA IEA,ISO IEA,ISO IBA IEA,ISS ISO IEA,IGI IBA IEA,ISO IEA,IBA,ISS ISO IEA,IMP ISS ISO IBA IEA,ISS ISO IEA,ISO IEA,ISO IEA,IBA IEA,ISS ISO IEA,ISO IEA,IMP ISO IEA,ISO IEA,ISO IBA,ISS ISO TAS IEA,IGI IEA,ISO IEA,IMP ISS ISO TAS IEA,IMP ISS ISO IBA IEA,TAS,ISO,IBA,ISO IEA	Acvr1c,Dsp,Eef2k,Vps41,Setx,Unc5d,Aim2,Prpf18,Sh3kbp1,Hnrnpu,Prkd1,Ptprk,Cnksr2,Svil,Lrrc8d,Kif13b,Smad4,Cttnbp2,Sema6d,Hdac8,Nrxn3,G3bp1,Wasl,Uvrag,mt-Rnr1,Ncl,Fry,Atxn7	4 DG-Ntng1 GC	Granule Cell
51	702	cluster_4_down	4	TRUE	0.0458114	1.33903	1080	51	10	0.196078	0.00925926	GO:0031175	GO:BP	neuron projection development	27492	8222	c(GO:0048666, GO:0120036)	ISO IEA,ISS ISO IEA,IGI IBA IEA,ISS ISO IEA,ISO,ISO IEA,IMP,ISO IBA,IMP,IBA	Eef2k,Setx,Unc5d,Prkd1,Ptprk,Kif13b,Smad4,Sema6d,Wasl,Fry	4 DG-Ntng1 GC	Granule Cell
52	1	cluster_5_up	5	TRUE	0.0264779	1.57712	312	15	4	0.266667	0.0128205	GO:0007611	GO:BP	learning or memory	27492	3473	c(GO:0007610, GO:0050890)	ISS ISO IEA,IMP,IMP,IMP IGI	Pja2,Arf4,Grm7,Itgb1	5 DG-Csgalnact1 GC	Granule Cell
53	2	cluster_5_up	5	TRUE	0.0396864	1.40136	346	15	4	0.266667	0.0115607	GO:0050890	GO:BP	cognition	27492	15420	GO:0050877	ISS ISO IEA,IMP,IMP,IMP IGI	Pja2,Arf4,Grm7,Itgb1	5 DG-Csgalnact1 GC	Granule Cell
54	1054	cluster_5_down	5	TRUE	0.018951	1.72237	3640	38	16	0.421053	0.0043956	GO:0006464	GO:BP	cellular protein modification process	27492	2445	c(GO:0036211, GO:0044267)	IEA,IMP,IBA IEA,IMP,IEA,ISO IBA IEA,IMP,IDA IGI ISS ISO IBA IEA,ISS ISO IBA IEA,ISO IEA,ISS ISO IEA,IMP ISO IBA IEA,IEA,IBA IEA,ISO IEA,ISO IEA	Mapk4,Pik3cb,Cdkl3,Bcl11a,Peli2,Supt3,Plec,Ube2d1,Hlcs,Rnf10,Znrf3,Usp25,Akap9,Ppil4,Spop,Adora1	5 DG-Csgalnact1 GC	Granule Cell
55	1055	cluster_5_down	5	TRUE	0.018951	1.72237	3640	38	16	0.421053	0.0043956	GO:0036211	GO:BP	protein modification process	27492	10948	c(GO:0019538, GO:0043412)	IEA,IMP,IBA IEA,IMP,IEA,ISO IBA IEA,IMP,IDA IGI ISS ISO IBA IEA,ISS ISO IBA IEA,ISO IEA,ISS ISO IEA,IMP ISO IBA IEA,IEA,IBA IEA,ISO IEA,ISO IEA	Mapk4,Pik3cb,Cdkl3,Bcl11a,Peli2,Supt3,Plec,Ube2d1,Hlcs,Rnf10,Znrf3,Usp25,Akap9,Ppil4,Spop,Adora1	5 DG-Csgalnact1 GC	Granule Cell
56	1056	cluster_5_down	5	TRUE	0.0362015	1.44127	3828	38	16	0.421053	0.00417973	GO:0043412	GO:BP	macromolecule modification	27492	12313	GO:0043170	IEA,IMP,IBA IEA,IMP,IEA,ISO IBA IEA,IMP,IDA IGI ISS ISO IBA IEA,ISS ISO IBA IEA,ISO IEA,ISS ISO IEA,IMP ISO IBA IEA,IEA,IBA IEA,ISO IEA,ISO IEA	Mapk4,Pik3cb,Cdkl3,Bcl11a,Peli2,Supt3,Plec,Ube2d1,Hlcs,Rnf10,Znrf3,Usp25,Akap9,Ppil4,Spop,Adora1	5 DG-Csgalnact1 GC	Granule Cell
57	1	cluster_8_up	8	TRUE	0.000668726	3.17475	6255	50	28	0.56	0.00447642	GO:0051179	GO:BP	localization	27492	15663	GO:0008150	ISO IEA,ISO IEA,IMP ISS ISO IEA,IMP ISO IEA,ISS ISO IBA IEA,ISO IEA,IDA IMP,IMP,IDA IMP,IEA,ISO,IDA IBA IEA,IMP IBA TAS IEA,IBA,ISO IEA,ISO IBA IEA,IMP,IDA,ISO,IEA,ISO IBA IEA,IDA IMP IBA,IMP ISO IEA,IDA IMP IEP ISO IBA,IDA IMP ISO IBA,IDA,IDA IMP IGI IBA IEA,IMP ISS ISO IBA IEA	Macroh2a1,Crym,Kcnip4,Mecp2,Atp9a,Cdh13,Akap11,Fras1,Erc2,Grid1,Gnao1,Arfgap1,Ap3s1,Slc38a6,Prickle1,Slc35f3,Tns3,Anks1,Pcsk5,Itsn2,Atp5c1,Shisa6,Fermt2,Grip1,Syt11,Lypd1,Rims2,Tmem106b	8 DG-Cdh12 GC	Granule Cell
58	2	cluster_8_up	8	TRUE	0.00271584	2.5661	2889	50	18	0.36	0.00623053	GO:0051641	GO:BP	cellular localization	27492	16015	c(GO:0009987, GO:0051179)	ISO IEA,ISO,ISS ISO IEA,ISO,ISS ISO IEA,ISO IEA,IDA IMP,IDA IMP,IMP TAS IEA,ISO IEA,ISO IEA,IDA IMP,IMP ISO IEA,IDA IMP IEP IBA,IMP ISO,IDA,IDA IMP IGI IBA IEA,IMP ISS ISO IBA IEA	Macroh2a1,Crym,Kcnip4,Mecp2,Atp9a,Cdh13,Akap11,Erc2,Ap3s1,Prickle1,Atp5c1,Shisa6,Fermt2,Grip1,Syt11,Lypd1,Rims2,Tmem106b	8 DG-Cdh12 GC	Granule Cell
59	3	cluster_8_up	8	TRUE	0.0169038	1.77202	4747	50	22	0.44	0.00463451	GO:0051234	GO:BP	establishment of localization	27492	15707	GO:0051179	ISO IEA,ISO IEA,IMP ISS ISO IEA,ISO,ISS ISO IBA IEA,ISO IEA,IMP,IDA IMP,IEA,ISO,IDA IBA IEA,IMP IBA TAS IEA,IBA,ISO IEA,ISO IBA IEA,IEA,ISO IBA IEA,IBA,IDA IMP IEP ISO IBA,IDA IMP ISO IBA,IDA IMP IGI IBA IEA,IMP IBA	Macroh2a1,Crym,Kcnip4,Mecp2,Atp9a,Cdh13,Fras1,Erc2,Grid1,Gnao1,Arfgap1,Ap3s1,Slc38a6,Prickle1,Slc35f3,Itsn2,Atp5c1,Shisa6,Grip1,Syt11,Rims2,Tmem106b	8 DG-Cdh12 GC	Granule Cell
60	4	cluster_8_up	8	TRUE	0.0320678	1.49393	28	50	3	0.06	0.107143	GO:1903861	GO:BP	positive regulation of dendrite extension	27492	26885	c(GO:0030307, GO:0048639, GO:0097484, GO:1903859)	ISO,IEA,ISO IEA	Mecp2,Itsn2,Rims2	8 DG-Cdh12 GC	Granule Cell
61	5	cluster_8_up	8	TRUE	0.0380713	1.4194	4594	50	21	0.42	0.00457118	GO:0006810	GO:BP	transport	27492	2768	GO:0051234	ISO IEA,IMP ISS ISO IEA,ISO,ISS ISO IBA IEA,ISO IEA,IMP,IDA IMP,IEA,ISO,IDA IBA IEA,IMP IBA TAS IEA,IBA,ISO IEA,ISO IBA IEA,IEA,ISO IBA IEA,IBA,IDA IMP IEP ISO IBA,IDA IMP ISO IBA,IDA IMP IGI IBA IEA,IMP IBA	Crym,Kcnip4,Mecp2,Atp9a,Cdh13,Fras1,Erc2,Grid1,Gnao1,Arfgap1,Ap3s1,Slc38a6,Prickle1,Slc35f3,Itsn2,Atp5c1,Shisa6,Grip1,Syt11,Rims2,Tmem106b	8 DG-Cdh12 GC	Granule Cell
62	6	cluster_8_up	8	TRUE	0.0438315	1.35821	31	50	3	0.06	0.0967742	GO:1903859	GO:BP	regulation of dendrite extension	27492	26883	c(GO:0001558, GO:0022604, GO:0048638, GO:0097484)	ISO,IEA,ISO IEA	Mecp2,Itsn2,Rims2	8 DG-Cdh12 GC	Granule Cell
63	715	cluster_10_down	10	TRUE	0.00720417	2.14242	46	20	3	0.15	0.0652174	GO:0010799	GO:BP	regulation of peptidyl-threonine phosphorylation	27492	4938	c(GO:0001932, GO:0018107)	ISO,IDA ISO IEA,ISO IEA	Ogt,Spred2,Tnks1bp1	10 DG-Map4k GC	Granule Cell
64	1	cluster_11_up	11	TRUE	0.0231647	1.63517	6	27	2	0.0740741	0.333333	GO:0098957	GO:BP	anterograde axonal transport of mitochondrion	27492	22205	c(GO:0008089, GO:0019896)	IGI,ISO IEA	Agtpbp1,Fez1	11 DG-Slc4a4 GC	Granule Cell
65	1	cluster_14_up	14	TRUE	0.00775683	2.11032	7432	36	23	0.638889	0.00309473	GO:0071840	GO:BP	cellular component organization or biogenesis	27492	19777	GO:0009987	IMP ISS,IEA,IDA IMP,IDA ISS ISO IBA IEA,IMP ISS ISO IEA,IDA IMP IGI ISO IBA IEA,ISO,IMP IBA,IEA,IEA,ISO,IMP ISS ISO IEA,IEA,IMP,ISO IBA IEA,IMP ISO IBA,ISO IBA IEA,IMP ISO IBA IEA,ISS ISO IBA IEA,IBA IEA,IMP IBA IEA,IMP ISO IBA IEA,ISS ISO IEA	Alcam,Kansl3,Calr,Top1,Grin3a,Slit2,Mpv17l,Col25a1,Utp25,Kctd3,Trhr,Tenm4,Tdrd3,Bmerb1,Ablim3,Cdh2,Stx5a,C2cd5,Cdkl5,Emb,Hfm1,Col4a1,Farp1	14 DG-Cdh13-GC	Granule Cell
66	2	cluster_14_up	14	TRUE	0.0114394	1.9416	778	36	8	0.222222	0.0102828	GO:0000904	GO:BP	cell morphogenesis involved in differentiation	27492	308	c(GO:0000902, GO:0048468)	IMP ISS,ISO IEA,IDA IMP IGI ISO IBA IEA,IMP,ISO IBA,ISO IBA,IBA IEA,ISS ISO IEA	Alcam,Calr,Slit2,Col25a1,Cdh2,Cdkl5,Emb,Farp1	14 DG-Cdh13-GC	Granule Cell
67	3	cluster_14_up	14	TRUE	0.0153558	1.81373	810	36	8	0.222222	0.00987654	GO:0032989	GO:BP	cellular component morphogenesis	27492	9185	c(GO:0009653, GO:0016043, GO:0048869)	IMP ISS,IDA IMP IGI ISO IBA IEA,IMP,IMP ISS ISO IEA,ISO IBA,ISO IBA,IBA IEA,ISS ISO IEA	Alcam,Slit2,Col25a1,Tenm4,Cdh2,Cdkl5,Emb,Farp1	14 DG-Cdh13-GC	Granule Cell
68	4	cluster_14_up	14	TRUE	0.0227464	1.64309	7243	36	22	0.611111	0.00303742	GO:0016043	GO:BP	cellular component organization	27492	5650	GO:0071840	IMP ISS,IEA,IDA IMP,IDA ISS ISO IBA IEA,IMP ISS ISO IEA,IDA IMP IGI ISO IBA IEA,ISO,IMP IBA,IEA,ISO,IMP ISS ISO IEA,IEA,IMP,ISO IBA IEA,IMP ISO IBA,ISO IBA IEA,IMP ISO IBA IEA,ISS ISO IBA IEA,IBA IEA,IMP IBA IEA,IMP ISO IBA IEA,ISS ISO IEA	Alcam,Kansl3,Calr,Top1,Grin3a,Slit2,Mpv17l,Col25a1,Kctd3,Trhr,Tenm4,Tdrd3,Bmerb1,Ablim3,Cdh2,Stx5a,C2cd5,Cdkl5,Emb,Hfm1,Col4a1,Farp1	14 DG-Cdh13-GC	Granule Cell
69	5	cluster_14_up	14	TRUE	0.0241599	1.6169	1809	36	11	0.305556	0.00608071	GO:0022008	GO:BP	neurogenesis	27492	7550	c(GO:0007399, GO:0030154)	IMP ISS,ISO IEA,IMP ISS ISO IEA,IDA IMP IGI ISO IBA IEA,IMP,IMP ISS ISO IBA IEA,IMP,IDA IGI ISO IBA,ISO IBA,IBA IEA,ISS ISO IEA	Alcam,Calr,Grin3a,Slit2,Col25a1,Tenm4,Bmerb1,Cdh2,Cdkl5,Emb,Farp1	14 DG-Cdh13-GC	Granule Cell
70	6	cluster_14_up	14	TRUE	0.025538	1.59281	618	36	7	0.194444	0.0113269	GO:0048667	GO:BP	cell morphogenesis involved in neuron differentiation	27492	14982	c(GO:0000904, GO:0048666)	IMP ISS,IDA IMP IGI ISO IBA IEA,IMP,ISO IBA,ISO IBA,IBA IEA,ISS ISO IEA	Alcam,Slit2,Col25a1,Cdh2,Cdkl5,Emb,Farp1	14 DG-Cdh13-GC	Granule Cell
71	7	cluster_14_up	14	TRUE	0.0313038	1.5044	1507	36	10	0.277778	0.0066357	GO:0030182	GO:BP	neuron differentiation	27492	7736	c(GO:0030154, GO:0048699)	IMP ISS,ISO IEA,IMP ISS ISO IEA,IDA IMP IGI ISO IBA IEA,IMP,ISS ISO IBA IEA,ISO IBA,ISO IBA,IBA IEA,ISS ISO IEA	Alcam,Calr,Grin3a,Slit2,Col25a1,Tenm4,Cdh2,Cdkl5,Emb,Farp1	14 DG-Cdh13-GC	Granule Cell
72	8	cluster_14_up	14	TRUE	0.0437678	1.35885	672	36	7	0.194444	0.0104167	GO:0048812	GO:BP	neuron projection morphogenesis	27492	15117	c(GO:0031175, GO:0120039)	IMP ISS,IDA IMP IGI ISO IBA IEA,IMP,ISO IBA,ISO IBA,IBA IEA,ISS ISO IEA	Alcam,Slit2,Col25a1,Cdh2,Cdkl5,Emb,Farp1	14 DG-Cdh13-GC	Granule Cell
73	9	cluster_14_up	14	TRUE	0.0439271	1.35727	1236	36	9	0.25	0.00728155	GO:0048666	GO:BP	neuron development	27492	14981	c(GO:0030182, GO:0048468)	IMP ISS,IMP ISS ISO IEA,IDA IMP IGI ISO IBA IEA,IMP,ISS ISO IBA IEA,ISO IBA,ISO IBA,IBA IEA,ISS ISO IEA	Alcam,Grin3a,Slit2,Col25a1,Tenm4,Cdh2,Cdkl5,Emb,Farp1	14 DG-Cdh13-GC	Granule Cell
74	1239	cluster_14_down	14	TRUE	0.00664878	2.17726	22	39	3	0.0769231	0.136364	GO:2001224	GO:BP	positive regulation of neuron migration	27492	30395	c(GO:0001764, GO:0030335, GO:2001222)	ISO,IMP,ISO	Mapk8,Arhgef2,Il1r1	14 DG-Cdh13-GC	Granule Cell
75	1240	cluster_14_down	14	TRUE	0.0219207	1.65915	2366	39	13	0.333333	0.00549451	GO:0051128	GO:BP	regulation of cellular component organization	27492	15613	c(GO:0016043, GO:0050794)	IMP ISS ISO IBA IEA,IMP,IMP ISO,ISO IEA,IMP ISS ISO,ISS ISO IBA IEA,ISO IEA,IMP ISS ISO IEA,ISS ISO IBA IEA,ISO,IDA IMP,ISO IEA,IMP	Arhgap44,Mycbp2,Mapk8,Cttnbp2,Morc2a,Mff,Foxp1,Arhgef2,Armh3,Tanc1,Epha7,Ppm1a,Zeb2	14 DG-Cdh13-GC	Granule Cell
76	1241	cluster_14_down	14	TRUE	0.0220627	1.65634	2754	39	14	0.358974	0.00508351	GO:0009653	GO:BP	anatomical structure morphogenesis	27492	4023	c(GO:0032502, GO:0048856)	IEA,IMP IGI,IMP IBA,IDA IMP,IMP,IMP,IMP IBA,ISS ISO IBA IEA,IMP IGI ISO,IDA ISS ISO IBA IEA,IBA,IMP,IDA IMP IGI IBA,IMP IGI	Mkx,Heg1,Arhgap44,Cd9,Mycbp2,Mapk8,Asxl1,Mff,Foxp1,Arhgef2,Dzank1,Tanc1,Epha7,Zeb2	14 DG-Cdh13-GC	Granule Cell
77	1242	cluster_14_down	14	TRUE	0.0250252	1.60162	810	39	8	0.205128	0.00987654	GO:0032989	GO:BP	cellular component morphogenesis	27492	9185	c(GO:0009653, GO:0016043, GO:0048869)	IMP IBA,IDA,IMP,IMP,ISO IEA,IMP IGI,IDA IMP IBA,IMP	Arhgap44,Cd9,Mycbp2,Mapk8,Mff,Foxp1,Epha7,Zeb2	14 DG-Cdh13-GC	Granule Cell
78	1243	cluster_14_down	14	TRUE	0.0260672	1.58391	1079	39	9	0.230769	0.00834106	GO:0000902	GO:BP	cell morphogenesis	27492	306	GO:0009653	IMP,IMP IBA,IMP,IMP,IMP,IMP,IDA ISS ISO IBA IEA,IDA IMP IBA,IMP	Heg1,Arhgap44,Mycbp2,Mapk8,Asxl1,Foxp1,Arhgef2,Epha7,Zeb2	14 DG-Cdh13-GC	Granule Cell
79	1244	cluster_14_down	14	TRUE	0.0396031	1.40227	2500	39	13	0.333333	0.0052	GO:0008104	GO:BP	protein localization	27492	3531	GO:0033036	ISS ISO IEA,IDA IMP IBA,IMP,ISS ISO IEA,IMP ISO IEA,ISS ISO IEA,IDA ISS ISO IBA IEA,IMP ISO IBA IEA,IEA,IBA,IBA IEA,IMP,ISO IEA	Heg1,Arhgap44,Mycbp2,Agk,Mapk8,Micall1,Mff,Kpna1,Dennd2a,Mipep,Rab3c,Ppm1a,Golgb1	14 DG-Cdh13-GC	Granule Cell
80	1245	cluster_14_down	14	TRUE	0.0417391	1.37946	4715	39	18	0.461538	0.0038176	GO:0048869	GO:BP	cellular developmental process	27492	15172	c(GO:0009987, GO:0032502)	IEA,IEA,IMP IGI,IMP IBA,IEA,IDA IMP ISO IEA,IMP,IMP ISO,IMP ISO,IDA IMP,ISO IEA,IDA IMP IGI ISS ISO IEA,IMP ISO IBA IEA,IBA,IMP,IDA IMP IBA,IMP,ISO	Fkbp6,Mkx,Heg1,Arhgap44,Foxk1,Cd9,Mycbp2,Mapk8,Micall1,Asxl1,Mff,Foxp1,Arhgef2,Dzank1,Tanc1,Epha7,Zeb2,Il1r1	14 DG-Cdh13-GC	Granule Cell
81	1246	cluster_14_down	14	TRUE	0.0428368	1.36818	873	39	8	0.205128	0.0091638	GO:0006886	GO:BP	intracellular protein transport	27492	2831	c(GO:0015031, GO:0034613, GO:0046907)	IDA IMP IBA,ISS ISO IEA,ISS ISO IEA,IDA ISS ISO IBA IEA,IMP ISO IBA IEA,IBA,IEA,IMP	Arhgap44,Agk,Micall1,Mff,Kpna1,Mipep,Rab3c,Ppm1a	14 DG-Cdh13-GC	Granule Cell
82	1247	cluster_14_down	14	TRUE	0.0486321	1.31308	1809	39	11	0.282051	0.00608071	GO:0022008	GO:BP	neurogenesis	27492	7550	c(GO:0007399, GO:0030154)	IMP IBA,ISO IEA,IMP,IMP ISO,IMP ISO,IMP,IMP ISO IBA IEA,IBA,IDA IMP IBA,IMP,ISO	Arhgap44,Cd9,Mycbp2,Mapk8,Micall1,Foxp1,Arhgef2,Dzank1,Epha7,Zeb2,Il1r1	14 DG-Cdh13-GC	Granule Cell
83	1	cluster_32_up	32	TRUE	0.020189	1.69489	9	18	2	0.111111	0.222222	GO:0006198	GO:BP	cAMP catabolic process	27492	2218	c(GO:0009154, GO:0009214, GO:0046058)	IEA,IEA	Pde7b,Pde8b	32 DG-Arc-GC	Granule Cell
84	442	cluster_19_down	19	TRUE	0.0357712	1.44647	357	64	7	0.109375	0.0196078	GO:0048167	GO:BP	regulation of synaptic plasticity	27492	14606	c(GO:0050804, GO:0065008)	IMP,IDA IBA,ISO IEA,IMP,IMP,IDA,IGI	Hrh2,Shisa9,Cx3cr1,Alg13,Stxbp1,Cplx2,Rasgrf2	19 DG-Cnr1-GABA	GABA
85	1	cluster_20_up	20	TRUE	0.00308254	2.51109	4	17	2	0.117647	0.5	GO:0097118	GO:BP	neuroligin clustering involved in postsynaptic membrane assembly	27492	21688	c(GO:0043113, GO:0097104)	IMP,IDA	Cdh2,Nrxn2	20 DG-Nos-GABA	GABA
86	2	cluster_20_up	20	TRUE	0.0230687	1.63698	10	17	2	0.117647	0.2	GO:0097119	GO:BP	postsynaptic density protein 95 clustering	27492	21689	c(GO:0001941, GO:0072657, GO:0097106)	IMP,IDA	Cdh2,Nrxn2	20 DG-Nos-GABA	GABA
87	3	cluster_20_up	20	TRUE	0.0230687	1.63698	10	17	2	0.117647	0.2	GO:0097104	GO:BP	postsynaptic membrane assembly	27492	21677	c(GO:0001941, GO:0071709, GO:0099068)	IMP,IDA	Cdh2,Nrxn2	20 DG-Nos-GABA	GABA
88	612	cluster_20_down	20	TRUE	0.000344771	3.46247	4747	51	25	0.490196	0.00526648	GO:0051234	GO:BP	establishment of localization	27492	15707	GO:0051179	IBA IEA,ISO IEA,IMP ISO IEA,IBA,NAS,IMP,ISS ISO IEA,IBA,IDA IMP ISS ISO,IBA IEA,ISO IBA IEA,ISO IBA IEA,ISO,IDA IMP IEP,IDA IMP ISO IBA IEA,IMP,ISS ISO IEA,IMP ISO,IMP,IMP ISO IEA,ISO,ISO IEA,IEA,ISO IEA,ISS ISO IBA IEA	Ranbp3,Slc2a13,Hcn1,Trim23,Plcb1,Sptbn4,Ankrd13a,Slc38a6,Ppp3cb,Gabrg3,Pex1,Zwint,Pabpn1,Iqsec1,Itpr1,Pfkm,Cemip,Pten,Clip1,Rdx,Add2,Adra1a,Lrp12,Tomm70a,Rab27b	20 DG-Nos-GABA	GABA
89	613	cluster_20_down	20	TRUE	0.00084489	3.0732	4594	51	24	0.470588	0.00522421	GO:0006810	GO:BP	transport	27492	2768	GO:0051234	IBA IEA,ISO IEA,IMP ISO IEA,IBA,NAS,IMP,ISS ISO IEA,IBA,IDA IMP ISS ISO,IBA IEA,ISO IBA IEA,ISO,IDA IMP IEP,IDA IMP ISO IBA IEA,IMP,ISS ISO IEA,IMP ISO,IMP,ISO IEA,ISO,ISO IEA,IEA,ISO IEA,ISS ISO IBA IEA	Ranbp3,Slc2a13,Hcn1,Trim23,Plcb1,Sptbn4,Ankrd13a,Slc38a6,Ppp3cb,Gabrg3,Pex1,Pabpn1,Iqsec1,Itpr1,Pfkm,Cemip,Pten,Clip1,Rdx,Add2,Adra1a,Lrp12,Tomm70a,Rab27b	20 DG-Nos-GABA	GABA
90	614	cluster_20_down	20	TRUE	0.00208495	2.6809	12377	51	40	0.784314	0.0032318	GO:0050794	GO:BP	regulation of cellular process	27492	15340	c(GO:0009987, GO:0050789)	ISO IBA TAS,IEA,ISO IEA,ISO IEA,IEA,ISO IEA,EXP IDA IMP ISS ISO IBA TAS NAS IEA,IEA,IDA IEA,IBA,ISS ISO IEA,IDA ISO IEA,IDA IMP ISS ISO IBA IEA,IBA,IDA IGI ISO IBA IEA,ISO IBA IEA,ISO IEA,IEA,IMP,ISS ISO IEA,IMP,IDA IMP IEP IEA,IMP ISO IBA IEA,IEA,IMP ISO IEA,ISS ISO IEA,IEA,IMP ISO IBA IEA,ISS ISO IBA IEA,IMP IGI ISS ISO IBA IEA,ISS ISO IBA IEA,IEA,IMP ISO IEA,IBA,ISO IBA IEA,IDA IGI ISO IBA IEA…	Hivep2,Dicer1,Slc2a13,Hcn1,Ddhd1,Mgat5,Plcb1,Ptcd3,Sptbn4,Jmjd1c,Ankrd13a,Setd7,Ppp3cb,Gabrg3,Tle5,Arhgef10,Zwint,Malat1,Ust,Rnf168,Pabpn1,Iqsec1,Itpr1,Klf9,Pfkm,Cemip,Cdk8,Pde4a,Cnot1,Pten,Clip1,Disp3,Rdx,Purg,Add2,Adra1a,Ssbp3,Prdm2,Tomm70a,Rab27b	20 DG-Nos-GABA	GABA
91	615	cluster_20_down	20	TRUE	0.00489802	2.30998	6255	51	27	0.529412	0.00431655	GO:0051179	GO:BP	localization	27492	15663	GO:0008150	IBA IEA,ISO IEA,IMP ISO IEA,IBA,ISO IEA,IDA NAS,IMP IBA IEA,ISS ISO IEA,IBA,IDA IMP ISS ISO,IBA IEA,ISO IBA IEA,ISO IBA IEA,IEA,ISO,IDA IMP IEP,IDA IMP ISO IBA IEA,IMP,ISS ISO IEA,IMP ISS ISO IBA IEA,IMP,IMP ISO IEA,ISO IEA,ISO IEA,IMP ISO IEA,ISO IEA,ISS ISO IBA IEA	Ranbp3,Slc2a13,Hcn1,Trim23,Mgat5,Plcb1,Sptbn4,Ankrd13a,Slc38a6,Ppp3cb,Gabrg3,Pex1,Zwint,Malat1,Pabpn1,Iqsec1,Itpr1,Pfkm,Cemip,Pten,Clip1,Rdx,Add2,Adra1a,Lrp12,Tomm70a,Rab27b	20 DG-Nos-GABA	GABA
92	616	cluster_20_down	20	TRUE	0.00618484	2.20867	2366	51	16	0.313725	0.00676247	GO:0051128	GO:BP	regulation of cellular component organization	27492	15613	c(GO:0016043, GO:0050794)	IEA,IDA,IEA,ISS ISO IEA,IDA IMP,ISO IBA IEA,ISO IEA,IMP,IDA IMP IEP,ISO,ISS ISO IEA,IMP IGI ISS ISO IEA,ISS ISO IBA IEA,ISO IEA,ISO IBA IEA,ISO IEA	Ddhd1,Plcb1,Sptbn4,Ankrd13a,Ppp3cb,Arhgef10,Zwint,Ust,Iqsec1,Itpr1,Cnot1,Pten,Clip1,Rdx,Add2,Tomm70a	20 DG-Nos-GABA	GABA
93	617	cluster_20_down	20	TRUE	0.00899664	2.04592	1862	51	14	0.27451	0.0075188	GO:0051049	GO:BP	regulation of transport	27492	15555	c(GO:0006810, GO:0032879)	ISO IEA,NAS,IMP,ISS ISO IEA,IDA IMP ISS ISO,IDA IMP IEP,ISO,IMP,ISS ISO IEA,IMP ISO,ISO IEA,ISO IEA,ISO IEA,ISO IBA IEA	Hcn1,Plcb1,Sptbn4,Ankrd13a,Ppp3cb,Iqsec1,Itpr1,Pfkm,Cemip,Pten,Rdx,Adra1a,Tomm70a,Rab27b	20 DG-Nos-GABA	GABA
94	618	cluster_20_down	20	TRUE	0.0104921	1.97914	2169	51	15	0.294118	0.00691563	GO:0051649	GO:BP	establishment of localization in cell	27492	16023	c(GO:0051234, GO:0051641)	IBA IEA,IBA,IDA IMP ISO,ISO IBA IEA,ISO IBA IEA,ISO,IDA IMP IEP,IMP ISO IBA IEA,ISS ISO IEA,IMP,IMP,ISO IEA,ISO IEA,ISO IEA,ISS ISO IBA IEA	Ranbp3,Trim23,Ppp3cb,Pex1,Zwint,Pabpn1,Iqsec1,Itpr1,Cemip,Pten,Clip1,Rdx,Adra1a,Tomm70a,Rab27b	20 DG-Nos-GABA	GABA
95	619	cluster_20_down	20	TRUE	0.0115078	1.93901	6525	51	27	0.529412	0.00413793	GO:0048518	GO:BP	positive regulation of biological process	27492	14854	c(GO:0008150, GO:0050789)	ISO,ISO IEA,ISO,IEA,ISO IEA,IDA IMP ISS ISO NAS IEA,IMP,ISO,IMP ISO IEA,ISO IEA,ISO IBA IEA,IEA,ISS ISO IEA,IMP,ISO,IMP ISO IEA,ISS ISO IEA,ISS ISO IBA IEA,IMP ISO IEA,ISS ISO IBA IEA,IEA,IMP ISO IEA,IDA IGI ISO IBA IEA,IDA IMP IGI IBA,ISO IEA,ISS ISO IEA,ISO IBA IEA	Hivep2,Slc2a13,Hcn1,Ddhd1,Mgat5,Plcb1,Sptbn4,Setd7,Ppp3cb,Tle5,Arhgef10,Malat1,Rnf168,Iqsec1,Itpr1,Pfkm,Cemip,Cnot1,Pten,Clip1,Disp3,Rdx,Adra1a,Ssbp3,Prdm2,Tomm70a,Rab27b	20 DG-Nos-GABA	GABA
96	620	cluster_20_down	20	TRUE	0.0154626	1.81072	13203	51	40	0.784314	0.00302961	GO:0050789	GO:BP	regulation of biological process	27492	15336	c(GO:0008150, GO:0065007)	ISO IBA TAS,IEA,ISO IEA,ISO IEA,IEA,ISO IEA,EXP IDA IMP ISS ISO IBA TAS NAS IEA,IEA,IDA IMP IEA,IBA,ISS ISO IEA,IDA ISO IEA,IDA IMP ISS ISO IBA IEA,IBA,IDA IMP IGI ISO IBA IEA,ISO IBA IEA,ISO IEA,IEA,IMP,ISS ISO IEA,IMP,IDA IMP IEP IEA,IMP ISO IBA IEA,IEA,IMP ISO IEA,ISS ISO IEA,IEA,IMP ISO IBA IEA,IMP ISS ISO IBA IEA,IMP IGI ISS ISO IBA IEA,ISS ISO IBA IEA,IEA,IMP ISO IEA,IBA,ISO IBA IEA,IDA IMP…	Hivep2,Dicer1,Slc2a13,Hcn1,Ddhd1,Mgat5,Plcb1,Ptcd3,Sptbn4,Jmjd1c,Ankrd13a,Setd7,Ppp3cb,Gabrg3,Tle5,Arhgef10,Zwint,Malat1,Ust,Rnf168,Pabpn1,Iqsec1,Itpr1,Klf9,Pfkm,Cemip,Cdk8,Pde4a,Cnot1,Pten,Clip1,Disp3,Rdx,Purg,Add2,Adra1a,Ssbp3,Prdm2,Tomm70a,Rab27b	20 DG-Nos-GABA	GABA
97	621	cluster_20_down	20	TRUE	0.0181679	1.7407	2889	51	17	0.333333	0.00588439	GO:0051641	GO:BP	cellular localization	27492	16015	c(GO:0009987, GO:0051179)	IBA IEA,IBA,IMP IBA IEA,ISS ISO IEA,IDA IMP ISO,ISO IBA IEA,ISO IBA IEA,ISO,IDA IMP IEP,IMP ISO IBA IEA,ISS ISO IEA,IMP,IMP,ISO IEA,ISO IEA,ISO IEA,ISS ISO IBA IEA	Ranbp3,Trim23,Sptbn4,Ankrd13a,Ppp3cb,Pex1,Zwint,Pabpn1,Iqsec1,Itpr1,Cemip,Pten,Clip1,Rdx,Adra1a,Tomm70a,Rab27b	20 DG-Nos-GABA	GABA
98	622	cluster_20_down	20	TRUE	0.0193606	1.71308	13907	51	41	0.803922	0.00294816	GO:0065007	GO:BP	biological regulation	27492	18628	GO:0008150	ISO IBA TAS,IEA,IEA,ISO IEA,ISO IEA,IEA,ISO IEA,EXP IDA IMP ISS ISO IBA TAS NAS IEA,IEA,IDA IMP IEA,IBA,ISS ISO IEA,IDA ISO IEA,IDA IMP ISS ISO IBA IEA,IBA,IDA IMP IGI ISO IBA IEA,ISO IBA IEA,ISO IEA,IEA,IMP,ISS ISO IEA,IMP IEA,IDA IMP IEP IEA,IMP IGI ISO IBA IEA,IEA,IMP ISO IEA,ISS ISO IEA,IEA,IMP ISO IBA IEA,IMP ISS ISO IBA IEA,IMP IGI ISS ISO IBA IEA,ISS ISO IBA IEA,IEA,IMP ISO IEA,IBA,ISO IBA…	Hivep2,Ranbp3,Dicer1,Slc2a13,Hcn1,Ddhd1,Mgat5,Plcb1,Ptcd3,Sptbn4,Jmjd1c,Ankrd13a,Setd7,Ppp3cb,Gabrg3,Tle5,Arhgef10,Zwint,Malat1,Ust,Rnf168,Pabpn1,Iqsec1,Itpr1,Klf9,Pfkm,Cemip,Cdk8,Pde4a,Cnot1,Pten,Clip1,Disp3,Rdx,Purg,Add2,Adra1a,Ssbp3,Prdm2,Tomm70a,Rab27b	20 DG-Nos-GABA	GABA
99	623	cluster_20_down	20	TRUE	0.0271748	1.56583	5962	51	25	0.490196	0.00419322	GO:0048522	GO:BP	positive regulation of cellular process	27492	14858	c(GO:0009987, GO:0048518, GO:0050794)	ISO,ISO IEA,ISO,IEA,ISO IEA,IDA ISS ISO NAS IEA,ISO,IMP ISO IEA,ISO IEA,ISO IBA IEA,IEA,ISS ISO IEA,IMP,ISO,IMP ISO IEA,ISS ISO IEA,ISS ISO IBA IEA,IMP ISO IEA,ISS ISO IBA IEA,IEA,IMP ISO IEA,IDA IGI ISO IBA IEA,IDA IMP IGI IBA,ISO IEA,ISO IBA IEA	Hivep2,Slc2a13,Hcn1,Ddhd1,Mgat5,Plcb1,Setd7,Ppp3cb,Tle5,Arhgef10,Malat1,Rnf168,Iqsec1,Itpr1,Pfkm,Cemip,Cnot1,Pten,Clip1,Disp3,Rdx,Adra1a,Ssbp3,Prdm2,Rab27b	20 DG-Nos-GABA	GABA
100	624	cluster_20_down	20	TRUE	0.039818	1.39992	21082	51	50	0.980392	0.00237169	GO:0009987	GO:BP	cellular process	27492	4275	GO:0008150	ISO IBA TAS,IBA IEA,IEA,ISO IEA,IMP ISS ISO IEA,IEA,ISS ISO IBA IEA,IDA IMP ISS ISO IBA IEA,EXP IDA IMP ISS ISO IBA TAS NAS IC IEA,ISO IEA,ISS ISO IBA IEA,IDA IMP IBA IEA,IMP IBA IEA,ISO IBA TAS IEA,ISS ISO IEA,IBA,IDA IMP ISS ISO IEA,IDA IMP ISS ISO IBA IEA,IBA IEA,IDA IGI ISO IBA IEA,ISO IBA IEA,ISO IBA IEA,ISO IBA IEA,IDA ISO IEA,IEA,IMP,IDA IMP ISS ISO IEA,IMP ISO TAS IEA,IDA IMP IEP IBA IEA,…	Hivep2,Ranbp3,Dicer1,Slc2a13,Hcn1,Ddhd1,Trim23,Mgat5,Plcb1,Phrf1,Ptcd3,Sptbn4,Jmjd1c,Ubn1,Ankrd13a,Slc38a6,Setd7,Ppp3cb,Gabrg3,Tle5,Arhgef10,Pex1,Zwint,Galnt1,Malat1,Ust,Rnf168,Pabpn1,Iqsec1,Itpr1,Klf9,Pfkm,Cemip,Cdk8,Pde4a,Cnot1,Pten,Clip1,Disp3,Rdx,Purg,Ubn2,Add2,Adra1a,Hibch,Ssbp3,Lrp12,Prdm2,Tomm70a,Rab27b	20 DG-Nos-GABA	GABA
101	565	cluster_40_down	40	TRUE	0.0260184	1.58472	3828	30	14	0.466667	0.00365726	GO:0043412	GO:BP	macromolecule modification	27492	12313	GO:0043170	IDA IMP ISS ISO IBA IEA,ISS ISO IBA IEA,ISS ISO IBA IEA,IEA,IEA,IEA,ISS ISO IEA,ISS ISO IBA IEA,IGI IEP IEA,IEA,ISS ISO IBA IEA,ISS ISO IEA,IMP ISO IEA,IEA	Alkbh8,Phf20,Aak1,Phlpp2,Jak1,Ttc3,Asxl1,Pkn2,Eif2ak1,Map3k1,Ppwd1,Sppl3,Map3k13,Nsd1	40 DG-PV-GABA	GABA
